# Supplementary material for: Mapping the human genetic architecture of COVID-19
Source: Nature. 2021 Jul 8;600(7889):472–7. doi: 10.1038/s41586-021-03767-x (PMC8674144; doi:10.1038/s41586-021-03767-x)
Supplement: Supplementary file 6 — This file contains Supplementary Tables 1-13; see main Supplementary Information PDF for table titles and summaries. [file 41586_2021_3767_MOESM6_ESM.xlsx]

## Sheet: Table 1 rearranged
Table 1: Genome-wide significant results for each worldwide meta-analysis.
Meta-analysis results that reached genome-wide significance are coloured in black; associations not reaching significance threshold of P < 1.67 × 10-8 are coloured in grey, adjusted for multiple testing for three phenotypes; associations that pass threshold P < 5 × 10-8 but not multiple testing threshold are marked with an asterisk (*). Effect allele frequency is the sample size weighted frequenc…
rsid	Chromosome (b38)	Position (b38)	Reference allele	Effect Allele	Effect allele frequency (sample size weighted across studies)	COVID-19 phenotype	Beta	SE_beta	OR	lower_CI	upper_CI	Pval	Between study heterogeneity Pval	Suggested phenotypic impact	Genes in LD region (bold: closest gene)	Genes with coding variants	eGenes
rs67579710*	1	155203736	G	A	0.09796	Critical illness	-0.1995		0.81914			8.311e-08	0.8901
rs67579710*	1	155203736	G	A	0.1015	Hospitalized	-0.13796		0.871134			3.377e-08	0.5036	disease severity	KRTCAP2,TRIM46,MUC1,THBS3,MTX1	THBS3
rs67579710*	1	155203736	G	A	0.1046	Reported infection	-0.021565		0.978666			0.06382	0.4487
rs1381109*	2	166061783	G	T	0.3758	Critical illness	-0.10778		0.897825			0.000232	0.3583
rs1381109*	2	166061783	G	T	0.3846	Hospitalized	-0.096227		0.908258			4.214e-08	0.8128	disease severity	SCN1A
rs1381109*	2	166061783	G	T	0.3904	Reported infection	-0.02089		0.979327			0.00763	0.1742
rs2271616	3	45796521	G	T	0.119	Critical illness	0.12853	0.041417	1.13716	1.04849	1.23332	0.001914	0.156		SLC6A20	SLC6A20
rs2271616	3	45796521	G	T	0.1167	Hospitalized	0.11719	0.026598	1.12433	1.06722	1.1845	1.052e-05	0.1587
rs2271616	3	45796521	G	T	0.1178	Reported infection	0.14376	0.011741	1.15461	1.12834	1.18149	1.787e-34	0.3057
rs114257039	3	45773677	T	C	-	Critical illness	-	-	-	-	-	-	-		LIMD1, SACM1L, SLC6A20
rs114257039	3	45773677	T	C	-	Hospitalized	-	-	-	-	-	-	-
rs114257039	3	45773677	T	C	0.01041	Reported infection	0.34291	0.042948	1.40904	1.29529	1.53279	1.413e-15	0.1264
rs2531743	3	45796808	G	A	0.586	Critical illness	0.13171	0.027462	1.14078	1.081	1.20386	1.618e-06	0.8881		SLC6A20
rs2531743	3	45796808	G	A	0.5815	Hospitalized	0.066258	0.018051	1.0685	1.03136	1.10698	0.000242	0.729
rs2531743	3	45796808	G	A	0.5784	Reported infection	0.056385	0.0078743	1.058	1.0418	1.07446	8.032e-13	0.1704
rs10490770	3	45823240	T	C	0.07517	Critical illness	0.63383	0.038342	1.88482	1.74836	2.03192	2.2e-61	0.05112		LZTFL1
rs10490770	3	45823240	T	C	0.08141	Hospitalized	0.50016	0.027567	1.64899	1.56225	1.74053	1.443e-73	0.002088	disease severity
rs10490770	3	45823240	T	C	0.08514	Reported infection	0.14852	0.013113	1.16012	1.13068	1.19032	9.721e-30	7.242e-25
rs11919389	3	101705614	T	C	0.344	Critical illness	-0.022657	0.024279	0.977598	0.932166	1.02524	0.3507	0.08227
rs11919389	3	101705614	T	C	0.3475	Hospitalized	-0.05332	0.015924	0.948077	0.918943	0.978134	0.000813	0.304	infection susceptibility
rs11919389	3	101705614	T	C	0.3515	Reported infection	-0.060432	0.0076756	0.941358	0.927302	0.955627	3.457e-15	0.714		ZBTB11,RPL24,CEP97,NXPE3
rs10070196*	5	13939721	A		0.6809	Critical illness	0.014544		1.01465	1.01465	1.01465	0.5394	0.8362
rs10070196*	5	13939721	A	C	0.6784	Hospitalized	0.048588		1.04979	1.04979	1.04979	0.004179	0.6419	infection susceptibility
rs10070196*	5	13939721	A	C	0.6801	reported infection	0.043967		1.04495	1.04495	1.04495	2.321e-08	0.1906		DNAH5
rs1886814	6	41534945	A	C	0.03789	Critical illness	0.27527	0.064179	1.31689	1.16123	1.49341	1.793e-05	0.8149
rs1886814	6	41534945	A	C	0.04242	Hospitalized	0.23258	0.038171	1.26185	1.17089	1.35988	1.108e-09	0.3484	disease severity	FOXP4		FOXP4
rs1886814	6	41534945	A	C	0.04664	Reported infection	0.1005	0.018012	1.10572	1.06737	1.14546	2.406e-08	0.2159
rs72711165	8	124324323	T	C	0.01133	Critical illness	0.20469	0.088988	1.22714	1.03074	1.46098	0.02144	0.2674
rs72711165	8	124324323	T	C	0.01337	Hospitalized	0.31448	0.052524	1.36955	1.23557	1.51805	2.133e-09	0.5507	disease severity	TMEM65
rs72711165	8	124324323	T	C	0.01779	Reported infection	0.074553	0.028717	1.0774	1.01844	1.13978	0.009428	0.1774
rs912805253	9	133274084	C	T	0.6525	Critical illness	-0.13069	0.027586	0.87749	0.831305	0.92624	2.164e-06	0.008157
rs912805253	9	133274084	C	T	0.6547	Hospitalized	-0.10286	0.01657	0.902253	0.873421	0.932037	5.37e-10	0.007322	infection susceptibility	ABO	ABO	ABO
rs912805253	9	133274084	C	T	0.6512	Reported infection	-0.10004	0.0076008	0.904801	0.891422	0.918381	1.45e-39	0.01437
rs10774671	12	112919388	G	A	0.6518	Critical illness	0.18223	0.025124	1.19989	1.14224	1.26046	4.076e-13	0.9234		OAS1,OAS3,OAS2	OAS1,OAS3
rs10774671	12	112919388	G	A	0.6642	Hospitalized	0.10147	0.0164	1.1068	1.07179	1.14295	6.139e-10	0.5497	disease severity
rs10774671	12	112919388	G	A	0.6692	Reported infection	0.05717	0.0084857	1.05884	1.04137	1.07659	1.613e-11	0.2
rs1819040	17	46142465	T	A	0.1973	Critical illness	-0.098315	0.028256	0.906363	0.857532	0.957975	0.0005024	0.07574
rs1819040	17	46142465	T	A	0.1855	Hospitalized	-0.12895	0.020228	0.879018	0.844849	0.914568	1.834e-10	0.3274	disease severity	ARHGAP27,PLEKHM1,LINC02210-CRHR1,CRHR1,SPPL2C,MAPT,STH,KANSL1,LRRC37A,ARL17B,LRRC37A2,ARL17A,NSF,WNT3	ARHGAP27,KANSL1,MAPT,SPPL2C,STH	ARL17B, KANSL1, MAPT, WNT3
rs1819040	17	46142465	T	A	0.184	Reported infection	-0.043776	0.009594	0.957168	0.939338	0.975337	5.046e-06	0.828
rs77534576	17	49863303	C	T	0.03275	Critical illness	0.36876	0.062827	1.44594	1.27841	1.63542	4.371e-09	0.5081		KAT7,TAC4		DLX3
rs77534576	17	49863303	C	T	0.03319	Hospitalized	0.22778	0.044002	1.25581	1.15204	1.36892	2.259e-07	0.00931	disease severity
rs77534576	17	49863303	C	T	0.03678	Reported infection	0.081064	0.020931	1.08444	1.04085	1.12985	0.0001075	0.01598
rs2109069	19	4719431	G	A	0.3158	Critical illness	0.23073	0.024084	1.25952	1.20145	1.3204	9.681e-22	0.3182		DPP9
rs2109069	19	4719431	G	A	0.3118	Hospitalized	0.14362	0.016984	1.15445	1.11665	1.19352	2.756e-17	0.1565	disease severity
rs2109069	19	4719431	G	A	0.315	Reported infection	0.047877	0.0081409	1.04904	1.03244	1.06591	4.075e-09	6.71e-05
rs74956615	19	10317045	T	A	0.04816	Critical illness	0.36046	0.052926	1.43399	1.29269	1.59073	9.712e-12	0.223		ICAM1,ICAM4,ICAM5,ZGLP1,FDX2,RAVER1,ICAM3,TYK2	TYK2
rs74956615	19	10317045	T	A	0.04778	Hospitalized	0.23614	0.037979	1.26635	1.17551	1.36421	5.048e-10	0.0001936	disease severity
rs74956615	19	10317045	T	A	0.05221	Reported infection	0.053808	0.018526	1.05528	1.01765	1.0943	0.003679	0.001766
rs4801778	19	48867352	G	T	0.1759	Critical illness	-0.090782	0.030716	0.913217	0.85986	0.969884	0.003121	0.5788
rs4801778	19	48867352	G	T	0.1758	Hospitalized	-0.045607	0.020882	0.955417	0.917103	0.995333	0.02896	0.908	infection susceptibility
rs4801778	19	48867352	G	T	0.1798	Reported infection	-0.055497	0.0097322	0.946015	0.928141	0.964233	1.181e-08	0.901		PLEKHA4,PPP1R15A,TULP2,NUCB1	PPP1R15A
rs13050728	21	33242905	T	C	0.6617	Critical illness	-0.19985	0.02408	0.818854	0.781104	0.858427	1.045e-16	0.6421		IFNAR2		IFNAR2
rs13050728	21	33242905	T	C	0.6511	Hospitalized	-0.14987	0.016239	0.86082	0.833853	0.888659	2.719e-20	0.1939	disease severity
rs13050728	21	33242905	T	C	0.651	Reported infection	-0.033939	0.0077763	0.96663	0.952009	0.981476	1.275e-05	0.0007112

## Sheet: Table 1 freeze 5 loose
rsid	SNP b38	LD region b37	LD region b38	genes		A2 AF	A2 N	A2 beta	A2 p	A2 het p		B2 N	B2 beta	B2 p	B2 het p		C2 N	C2 beta	C2 p	C2 het p		Andrea's comments
rs34288077	3:45847198:A:G	chr3:45821938-45929644	chr3:45780446-45888152	SLC6A20,LZTFL1,CCR9		0.0749	19	0.633	7.71e-61	0.011		34	0.503	8.45e-74	0.00264		52	0.15	3.16e-30	7.03e-25		This is the well-known chr3 top signal. Associated with severity. Reported by Host(age)
rs912805253	9:133274084:C:T	chr9:136112908-136169500	chr9:139004754-139061346	ABO		0.653	17	-0.124	6.59e-06	0.00101		34	-0.102	7.24e-10	0.00517		51	-0.0999	1.93e-39	0.0109		ABO signal, mostly susceptibility. Reported by Host(age)
rs2109069	19:4719431:G:A	chr19:4695016-4746931	chr19:4695028-4746943	DPP9		0.316	20	0.229	2.06e-21	0.201		35	0.144	2.28e-17	0.132		50	0.0479	3.94e-09	4.71e-05		Intron DPP9, association with ILD. Reported by genOMMIC
rs13050728	21:33242905:T:C	chr21:34569235-34655053	chr21:35941533-36027352	IFNAR2,IL10RB		0.662	20	-0.202	4.81e-17	0.592		35	-0.15	2.63e-20	0.169		54	-0.0339	1.28e-05	0.000566		IFNAR2/IL10RB signal. Reported by genOMMIC
rs11919389	3:101705614:T:C	chr3:101254911-101572553	chr3:100973755-101291397	TRMT10C,PCNP,ZBTB11,RPL24,PDCL3P4,CEP97,NXPE3,NFKBIZ		0.344	20	-0.0262	0.28	0.0665		37	-0.0549	0.000579	0.322		55	-0.0608	2.41e-15	0.733		The top signal for susceptibility-only. Intergenic, not other signal for this SNP. New
rs111837807	6:31153455:T:C	chr6:31025717-31348111	chr6:31057940-31380334	HCG22,C6orf15,PSORS1C1,CDSN,PSORS1C2,SORS1C2,POLR2LP1,CCHCR1,TCF19,POU5F1,PSORS1C3,HCG27,HLA-C,USP8P1,RPL3P2,WASF5P,HLA-B,DHFRP2,FGFR3P1		0.0936	20	0.282	6.76e-15	0.000349		36	0.165	2.14e-10	5.73e-05		54	0.0648	4.11e-07	0.000423		Intron to CCHCR1, associated with celiac disease and asthma, might be HLA. High heterogeneity. Reported by genOMMIC
rs10774671	12:112919388:G:A	chr12:113328870-113445679	chr12:112891065-113007874	RPH3A,OAS1,OAS3,OAS2		0.652	20	0.187	1.12e-13	0.894		37	0.103	3.55e-10	0.511		53	0.0576	1.2e-11	0.17		OAS gene cluster. Support from scRNA and pQTL MR (OAS1 being the causal gene). Reported by genOMMIC
rs74956615	19:10317045:T:A	chr19:10377230-10606018	chr19:10487906-10716694	ICAM1,ICAM4,ICAM5,ZGLP1,FDX2,RAVER1,ICAM3,TYK2,CDC37,PDE4A,KEAP1		0.0482	17	0.358	1.35e-11	0.238		28	0.235	5.99e-10	0.000217		47	0.0536	0.00384	0.00205		We think is TYK2? Linked to ICAM5 by openTarget, associated with many autoimmune diseases. However this is a 3 prime UTR variant for RAVER1 or FDX2, gnomAD and opentarget are contradictories on this. Strong signal coming from genomicc. . Reported by genOMMIC
rs1819040	17:46142465:T:A	chr17:43699870-44728736	chr17:41777238-42806104	CRHR1,SPPL2C,MAPT,STH,KANSL1,ARL17B,LRRC37A,NSFP1,LRRC37A2,ARL17A,FAM215B,NSF,RN7SL656P,RN7SL199P		0.197	18	-0.0957	0.00072	0.125		32	-0.125	7.47e-10	0.515		50	-0.0428	8.45e-06	0.95		Closest: KANSL1. Big association with neuroticism and male-pattern baldness. Quite consistent across studies, strongest P-value for UKBB. New
rs1886814	6:41534945:A:C	chr6:41460093-41525196	chr6:41427831-41492934	FOXP4		0.0379	15	0.279	1.46e-05	0.798		31	0.234	8.8e-10	0.336		46	0.101	2.21e-08	0.2		Intron FOXP4, more common in EAS and latinos. New
rs622568	7:54580201:A:C	chr7:54603875-54692096	chr7:54671568-54759789	VSTM2A		0.132	16	0.192	9.94e-10	0.000434		30	0.114	1.5e-07	0.000254		48	0.0193	0.0758	1.49e-06		High heterogeneity, fewer studies, just driven by the genOMMIC study
rs72711165	8:124324323:T:C	chr8:125268087-125402790	chr8:126280329-126415032	TMEM65		0.0113	19	0.21	0.0187	0.282		36	0.317	1.66e-09	0.575		53	0.0752	0.00888	0.177		Intron to TMEM65, more common in EAS otherwise rare in EUR (<1%). New
rs77534576	17:49863303:C:T	chr17:47848921-47977952	chr17:45926287-46055318	FAM117A,KAT7,TAC4		0.0328	17	0.373	3.14e-09	0.529		34	0.229	2.05e-07	0.00722		51	0.0812	0.000105	0.0128		Quite a rare variants (˜3% in EUR), associated with loss of Y. Closest gene TAC4. Signal driven by A2. New
rs570968614	7:106815451:A:G	chr7:106435897-106475897	chr7:106076343-106116343	no LD partners		0.00318	10	1.37	6.05e-09	0.128		NA	NA	NA	NA		22	-0.0407	0.664	0.0198		Closest to IK3CG. No phewas signal. Signal driven by A2, Why not in B2?
rs4801778	19:48867352:G:T	chr19:49341255-49433819	chr19:49844512-49937076	PLEKHA4,PPP1R15A,TULP2,NUCB1		0.176	19	-0.0914	0.00295	0.557		35	-0.044	0.0352	0.886		51	-0.0552	1.46e-08	0.881		Suceptibility signal. Associated with haematological traits. Closest gene PLEKHA4, but opentargets assigns TULP2. New
rs10070196	5:13939721:A:C	chr5:13911340-13974951	chr5:13911231-13974842	DNAH5		0.681	20	0.0164	0.489	0.886		34	0.0502	0.00315	0.687		51	0.0443	1.83e-08	0.213		Susceptibility signal. Closest gene: DNAH5, it has been associated with lung function. New
rs189892547	2:174744102:G:T	chr2:175232178-176065607	chr2:176096906-176930335	CIR1,SCRN3,GPR155,WIPF1,H3F3AP4,CHRNA1,CHN1,ATF2,ATP5G3		0.00514	10	0.319	0.233	0.369		NA	NA	NA	NA		24	0.341	2.43e-08	0.931		Susceptibility signal. Very rare variant < 1% across populations.
rs1381109	2:166061783:G:T	chr2:166793930-166955911	chr2:167650440-167812421	TTC21B,SCN1A		0.376	18	-0.107	0.000264	0.319		34	-0.0975	2.89e-08	0.863		52	-0.0211	0.00704	0.193		Close to SCN1A, associated with educational attainment. New
rs139205642	4:99606107:G:T	chr4:100507264-100653031	chr4:101428421-101574188	MTTP		0.00392	12	1.08	2.95e-08	0.355		16	0.441	0.00338	0.0327		29	0.202	0.00279	0.0421		Very rare variant, surprising to see such strong in A2, but less in B2. No phewas associations
rs67579710	1:155203736:G:A	chr1:155117395-155218264	chr1:155144919-155248473	HMGN2P18,KRTCAP2,TRIM46,MUC1,MIR92B,THBS3,MTX1,GBAP1,MTX1P1,GBA,FAM189B		0.098	19	-0.204	4.73e-08	0.763		36	-0.138	3.26e-08	0.479		52	-0.0216	0.0641	0.426		Closest gene MUC1, associated with lung function and fat mass. New
rs151214480	18:68535669:G:A	chr18:66182906-66222906	chr18:63850143-63890143	no LD partners		0.00441	10	0.909	0.000121	0.519		17	0.73	4.13e-08	0.779		22	0.168	0.006	0.819		Very rare variant. Maybe legit, a couple of unexpected studies driving this: GHS and LGDB
rs78707042	21:40909744:G:A	chr21:42244148-42301670	chr21:43664258-43721780			0.0115	13	0.773	4.75e-08	0.196		22	0.289	0.00145	0.35		37	0.0573	0.125	0.581		Rare variant. Most common in Finland (˜2%). Driven by A2, surprising that the effect is reduced in B2
we're not reporting these loci in the paper itself because of heterogeneity! we may mention them in supplement
we're not reporting these loci in the paper itself because of lack of power / missing studies! we may mention them in supplement
LD range is r2 0.6 from 1000G European populations +- 20kb
not quite genome-wide significant:
5.03e-08	rs140228296	2:207857627:A:C					0.0182	13	0.37	0.00087	0.745		25	0.376	5.03e-08	0.489		42	0.101	0.000658	0.688
5.53e-08	rs71521337	8:29461186:C:T					0.0638	15	-0.167	0.00525	0.59		28	-0.194	5.53e-08	0.42		45	-0.032	0.0509	0.0698
6.52e-08	NA	7:36399100:C:G					0.116	19	0.145	4.12e-05	5.78e-18		35	0.129	6.52e-08	2.07e-37		53	0.0285	0.01	8.29e-41
7.85e-08	rs11545118	1:198322204:T:C					0.00372	12	0.565	0.0186	0.121		16	0.76	7.85e-08	0.525		26	0.18	0.00416	0.135

## Sheet: Table 1  before merge
Table 1: Genome-wide significant results for each worldwide meta-analysis.
Meta-analysis results that reached genome-wide significance are coloured in black; associations not reaching significance threshold of P < 1.67 × 10-8 are coloured in grey, adjusted for multiple testing for three phenotypes; associations that pass threshold P < 5 × 10-8 but not multiple testing threshold are marked with an asterisk (*). Effect allele frequency is the sample size weighted frequenc…
rsid	Chromosome (b38)	Position (b38)	Reference allele	Effect Allele	Effect allele frequency (sample size weighted across studies)	COVID-19 phenotype	Beta	SE_beta	OR	lower_CI	upper_CI	Pval	Between study heterogeneity Pval	Suggested phenotypic impact	Genes in LD region (bold: closest gene)	Genes with coding variants	eGenes
rs2271616	3	45796521	G	T	0.119	Critical illness	0.12853	0.041417	1.13716	1.04849	1.23332	0.001914	0.156		SLC6A20	SLC6A20
rs2271616	3	45796521	G	T	0.1167	Hospitalized	0.11719	0.026598	1.12433	1.06722	1.1845	1.052e-05	0.1587
rs2271616	3	45796521	G	T	0.1178	Reported infection	0.14376	0.011741	1.15461	1.12834	1.18149	1.787e-34	0.3057	infection susceptibility
rs10490770	3	45823240	T	C	0.07517	Critical illness	0.63383	0.038342	1.88482	1.74836	2.03192	2.2e-61	0.05112		LZTFL1
rs10490770	3	45823240	T	C	0.08141	Hospitalized	0.50016	0.027567	1.64899	1.56225	1.74053	1.443e-73	0.002088	disease severity
rs10490770	3	45823240	T	C	0.08514	Reported infection	0.14852	0.013113	1.16012	1.13068	1.19032	9.721e-30	7.242e-25
rs11919389	3	101705614	T	C	0.344	Critical illness	-0.022657	0.024279	0.977598	0.932166	1.02524	0.3507	0.08227
rs11919389	3	101705614	T	C	0.3475	Hospitalized	-0.05332	0.015924	0.948077	0.918943	0.978134	0.000813	0.304	infection susceptibility
rs11919389	3	101705614	T	C	0.3515	Reported infection	-0.060432	0.0076756	0.941358	0.927302	0.955627	3.457e-15	0.714		ZBTB11,RPL24,CEP97,NXPE3
rs1886814	6	41534945	A	C	0.03789	Critical illness	0.27527	0.064179	1.31689	1.16123	1.49341	1.793e-05	0.8149
rs1886814	6	41534945	A	C	0.04242	Hospitalized	0.23258	0.038171	1.26185	1.17089	1.35988	1.108e-09	0.3484	disease severity	FOXP4		FOXP4
rs1886814	6	41534945	A	C	0.04664	Reported infection	0.1005	0.018012	1.10572	1.06737	1.14546	2.406e-08	0.2159
rs72711165	8	124324323	T	C	0.01133	Critical illness	0.20469	0.088988	1.22714	1.03074	1.46098	0.02144	0.2674
rs72711165	8	124324323	T	C	0.01337	Hospitalized	0.31448	0.052524	1.36955	1.23557	1.51805	2.133e-09	0.5507	disease severity	TMEM65
rs72711165	8	124324323	T	C	0.01779	Reported infection	0.074553	0.028717	1.0774	1.01844	1.13978	0.009428	0.1774
rs912805253	9	133274084	C	T	0.6525	Critical illness	-0.13069	0.027586	0.87749	0.831305	0.92624	2.164e-06	0.008157
rs912805253	9	133274084	C	T	0.6547	Hospitalized	-0.10286	0.01657	0.902253	0.873421	0.932037	5.37e-10	0.007322	infection susceptibility	ABO	ABO	ABO
rs912805253	9	133274084	C	T	0.6512	Reported infection	-0.10004	0.0076008	0.904801	0.891422	0.918381	1.45e-39	0.01437
rs10774671	12	112919388	G	A	0.6518	Critical illness	0.18223	0.025124	1.19989	1.14224	1.26046	4.076e-13	0.9234		OAS1,OAS3,OAS2	OAS1,OAS3
rs10774671	12	112919388	G	A	0.6642	Hospitalized	0.10147	0.0164	1.1068	1.07179	1.14295	6.139e-10	0.5497	disease severity
rs10774671	12	112919388	G	A	0.6692	Reported infection	0.05717	0.0084857	1.05884	1.04137	1.07659	1.613e-11	0.2
rs1819040	17	46142465	T	A	0.1973		-0.098315	0.028256	0.906363	0.857532	0.957975	0.0005024	0.07574
rs1819040	17	46142465	T	A	0.1855	Hospitalized	-0.12895	0.020228	0.879018	0.844849	0.914568	1.834e-10	0.3274	disease severity	ARHGAP27,PLEKHM1,LINC02210-CRHR1,CRHR1,SPPL2C,MAPT,STH,KANSL1,LRRC37A,ARL17B,LRRC37A2,ARL17A,NSF,WNT3	ARHGAP27,KANSL1,MAPT,SPPL2C,STH	ARL17B, KANSL1, MAPT, WNT3
rs1819040	17	46142465	T	A	0.184	Reported infection	-0.043776	0.009594	0.957168	0.939338	0.975337	5.046e-06	0.828
rs77534576	17	49863303	C	T	0.03275	Critical illness	0.36876	0.062827	1.44594	1.27841	1.63542	4.371e-09	0.5081		KAT7,TAC4		DLX3
rs77534576	17	49863303	C	T	0.03319	Hospitalized	0.22778	0.044002	1.25581	1.15204	1.36892	2.259e-07	0.00931	disease severity
rs77534576	17	49863303	C	T	0.03678	Reported infection	0.081064	0.020931	1.08444	1.04085	1.12985	0.0001075	0.01598
rs2109069	19	4719431	G	A	0.3158	Critical illness	0.23073	0.024084	1.25952	1.20145	1.3204	9.681e-22	0.3182		DPP9
rs2109069	19	4719431	G	A	0.3118	Hospitalized	0.14362	0.016984	1.15445	1.11665	1.19352	2.756e-17	0.1565	disease severity
rs2109069	19	4719431	G	A	0.315	Reported infection	0.047877	0.0081409	1.04904	1.03244	1.06591	4.075e-09	6.71e-05
rs74956615	19	10317045	T	A	0.04816	Critical illness	0.36046	0.052926	1.43399	1.29269	1.59073	9.712e-12	0.223		ICAM1,ICAM4,ICAM5,ZGLP1,FDX2,RAVER1,ICAM3,TYK2	TYK2
rs74956615	19	10317045	T	A	0.04778	Hospitalized	0.23614	0.037979	1.26635	1.17551	1.36421	5.048e-10	0.0001936	disease severity
rs74956615	19	10317045	T	A	0.05221	Reported infection	0.053808	0.018526	1.05528	1.01765	1.0943	0.003679	0.001766
rs4801778	19	48867352	G	T	0.1759	Critical illness	-0.090782	0.030716	0.913217	0.85986	0.969884	0.003121	0.5788
rs4801778	19	48867352	G	T	0.1758	Hospitalized	-0.045607	0.020882	0.955417	0.917103	0.995333	0.02896	0.908	infection susceptibility
rs4801778	19	48867352	G	T	0.1798	Reported infection	-0.055497	0.0097322	0.946015	0.928141	0.964233	1.181e-08	0.901		PLEKHA4,PPP1R15A,TULP2,NUCB1	PPP1R15A
rs13050728	21	33242905	T	C	0.6617	Critical illness	-0.19985	0.02408	0.818854	0.781104	0.858427	1.045e-16	0.6421		IFNAR2		IFNAR2
rs13050728	21	33242905	T	C	0.6511	Hospitalized	-0.14987	0.016239	0.86082	0.833853	0.888659	2.719e-20	0.1939	disease severity
rs13050728	21	33242905	T	C	0.651	Reported infection	-0.033939	0.0077763	0.96663	0.952009	0.981476	1.275e-05	0.0007112

## Sheet: Supp Table 1 - Cohort demograph
Supplementary Table 1. Information regarding studies contributing to the consortium. All independent studies that contributed data to at least one of the three main all-ancestries meta-analyses are listed, with more detailed information where available. The COVID-19 HGI analysis plan can be found on the consortium's website https://www.covid19hg.org.
Study Name	Country	Site Abbreviation	Ancestry	CASES - Critical illness due to COVID-19	CONTROLS - Critical illness due to COVID-19	CASES - Hospitalized due to COVID-19	CONTROLS Hospitalized due to COVID-19	CASES - reported infection	CONTROLS - reported infection	Cohort Average Age	IRB	Informed consent	Genotype Platform	QC	Imputation Panel	Ancestry Definition
23andMe	United States	23ANDME	AFR					506	3110	Cases & Controls 51 years	Ethical & Independent Review Services (E&I Review)	Yes	Multiple genotyping platforms	We ran GWAS for each phenotype separately, and combined both genotyped and imputed data. When choosing between imputed and genotyped GWAS results, we favored the imputed result, unless the imputed variant was unavailable or failed quality control (QC). For imputed variants, we removed variants with low imputation quality (r2 < 0.5 averaged across batches, or a minimum r2 < 0.3) or with evidence o…	HRC augmented with 1000 Genomes and UK10k	- How were principal components calculated ? Which software ? Which markers were included? A principal component analysis was performed independently for each ancestry, using ~65,000 high quality genotyped variants present in all five genotyping platforms. It was computed on a subset of participants randomly sampled across all the genotyping platforms (137K, 1000K, and 360K participants were used…
23andMe	United States	23ANDME	EUR	495	680440	613	680416	9913	85072	Cases & Controls 51 years	Ethical & Independent Review Services (E&I Review)	Yes	Multiple genotyping platforms	We ran GWAS for each phenotype separately, and combined both genotyped and imputed data. When choosing between imputed and genotyped GWAS results, we favored the imputed result, unless the imputed variant was unavailable or failed quality control (QC). For imputed variants, we removed variants with low imputation quality (r2 < 0.5 averaged across batches, or a minimum r2 < 0.3) or with evidence o…	HRC augmented with 1000 Genomes and UK10k	see above
23andMe	United States	23ANDME	HIS	102	94330	613	94327	2553	13086	Cases & Controls 51 years	Ethical & Independent Review Services (E&I Review)	Yes	Multiple genotyping platforms	We ran GWAS for each phenotype separately, and combined both genotyped and imputed data. When choosing between imputed and genotyped GWAS results, we favored the imputed result, unless the imputed variant was unavailable or failed quality control (QC). For imputed variants, we removed variants with low imputation quality (r2 < 0.5 averaged across batches, or a minimum r2 < 0.3) or with evidence o…	HRC augmented with 1000 Genomes and UK10k	see above
ACCOuNT	United States	ACCOuNT	AFR					57	799	Cases 55.02 years Controls 61.41Years	These studies were done as amendment to our exiting IRBs Institutions: Northwestern University University of Chicago University of Illinois at Chicago George Washington University DCVA	Yes	Illumina Mega Array	Illumina Mega Array, Basic QC with sex, IBD SNP and genotype call rate, PC plot for elimination on Non-African Ancestry individuals	TopMed	The principal components were calculated using plink/1.9 software. We ran QC and LD pruning following the cited Nature protocol (PMID:21085122). We extract markers which passed LD pruning at a threshold of r2 < 0.2 and we also included the HapMap3r2 reference marker file when calculating PCs. We used the HapMap reference panels of CEU, ASN, AFR to plot our samples to visually confirm that the ACC…
Amsterdam UMC COVID study group	The Netherlands	Amsterdam_UMC_COVID_study_group	EUR	66	1413	108	1413	108	1413	Cases 66.56 years Controls 53.38 years	Amsterdam UMC	Patients or their legal representatives received written information about the study (Amsterdam UMC Covid-19 biobank) and were asked to give written informed consent for participation. If direct informed consent of patients was not feasible, patients could be included with a deferred consent procedure. In case of deferred consent, patients or their legal representatives were informed about the bi…	Infinium Global Screening Array-24 v3.0 array	QC and analysis were carried out according to the COVID-19 hg recommended pipeline and QC parameters as described in the analysis plan version 1.1.	Imputation was conducted with the Michigan Imputation server using the 1000 Genomes phase 3 reference panel.	1) Please provide a more detailed description of the exact procedures used to define the ancestry group included in your analysis, including: - How were principal components calculated ? Which software ? Which markers were included? Before calculating the principal components (PCA), with PLINK, all samples with discordant gender information, elevated missing data rates, outlying heterozygosity ra…
AncestryDNA COVID-19 Research Study	United States	Ancestry	EUR			250	1967	2417	14933	Cases 54.7 years Controls 52.1 years	Advarra (formerly Quorum)	Yes	Genotype data were generated using an Illumina genotyping array with approximately 730,000 SNPs and processed either with Illumina or with Quest/Athena Diagnostics.	To ensure quality of the dataset, each sample passes a number of QC checks, which includes identifying duplicate samples, removing individuals with a per-sample call rate <98%, and identifying discrepancies between reported sex and genetically inferred sex. Array markers with per-variant call rate <98% and array markers that had overall allele frequency differences of >0.10 between any two array …	Individuals were imputed to the Haplotype Reference Consortium reference panel version 1.1, and imputed variants with MINIMAC4 R2 >0.3 and MAF>0.01 were used in GWAS. For each GWAS, a fixed-effects logistic regression model was implemented with PLINK2.0 with either the B1 or C1 phenotype as the outcome and imputed genotype dosage value as the primary predictor. The following were included as fixe…	Description of defining PCs: lines 300-304 in the main text (https://www.medrxiv.org/content/10.1101/2020.10.06.20205864v1.full.pdf) PC plots: Figure 10 in the supplement (https://www.medrxiv.org/content/10.1101/2020.10.06.20205864v1.supplementary-material)
BelCovid	Belgium	BelCovid	EUR	182	1477	363	1477	485	1477	Cases 67 years Controls 56 years	Hôpital Erasme & University of Liège Academic Hospital Ethics Committees	Our cohort (Belcovid Brussels) was recruited in the early stages of the pandemics (Spring 2020). Given the situation at the time, we worked under an emergency opt-out consent validated by the hospital and the ethics committee.	For cases, genotyping was performed in FIMM. For controls, the genotyping was performed at the University of Liège and genotyped for >700 K SNPs using Illumina’s Human OmniExpress BeadChips, an iScan system and the Genome Studio software following the guidelines of the manufacturer.	Variants were eliminated with call rate ≤0.95, deviating from Hardy–Weinberg equilibrium (p ≤ 10−4), or if monomorphic. European ancestry was confirmed for all individuals by PCA using the HapMap population as reference.	For cases, the analysis was performed in FIMM. For controls, the Sanger Imputation Services, with the UK10K + 1000 Genomes Phase 3 Haplotype panels (https://imputation.sanger.ac.uk) using the real genotypes of 629,570 quality-controlled autosomal SNPs as anchors, were used to impute genotypes at autosomal variants in the population. Indels, SNPs with MAF ≤ 0.05, deviating from Hardy-Weinberg equi…	1. Autosomal markers in 1000 Genomes phase3 panel with MAF > 0.1 intersecting with our data were used. Markers in the Major Histocompatibility Complex (chr6:25Mb-35Mb) and chromosome 8 inversions (chr8:7Mb-13Mb) were removed. PCs were calculated using 1000G as a reference panel and all samples were projected onto the 1000G PCA space. This was all computed using the Hail software. 2. A random fore…
Biobanque Quebec COVID19	Canada	BQC19	EUR	88	552	244	396	269	368	Cases 72.29 years Controls 67.55 years	BQC19 received ethical approval from the Jewish General Hospital (JGH) research ethics board (2020-2137) and the Centre hospitalier de l'Université de Montréal (CHUM) research ethics board (19.389).	Yes	Axiom Precision Medicine genotyping array	Marker quality control tests were performed on a subset of ancestrally homogeneous participants genotyped at 861,229 markers, who were determined via comparison to 2,504 individuals across 5 super populations from 1000 Genomes phase 33. We performed batch effect quality control, replicate discordance check, and finally variants with low allele frequency (minor allele frequency (MAF) < 0.001), low…	Imputation was performed using TOPMed reference panel on Michigan server (The NHLBI Trans-Omics for Precision Medicine (TOPMed) Whole Genome Sequencing Program. BRAVO variant browser: University of Michigan and NHLBI. (2018). Available at: https://bravo.sph.umich.edu/freeze5/hg38/. (Accessed: 28th August 2020)).	A subset of participants of European ancestry were determined via comparison to 2,504 individuals across 5 super populations from 1000 Genomes phase 31. These five different ancestries represent individuals of European (EUR), East Asian (EAS), Ad Mixed American (AMR), South Asian (SAS) and African (AFR) ancestry. We first extracted the HapMap 3 SNPs2 (N=1,457,897) and retained markers with the fo…
BioVU	United States	BioVU	EUR	-	-	-	-	141	70615	Cases 55.13 years Controls 56.96 years	Vanderbilt University Medical Center institutional review board	BioVU uses de-identified data and was designated non-human subjects research by the Vanderbilt IRB (IRB#190418). No informed consent was obtained.	Illumina MEGAEX array	We used PLINK v1.9 to filter genotypes for SNP(<0.95) and individual (<0.98) call rates, sex discrepancies, and excessive heterozygosity(|Fhet|>0.2). We used principal component analysis as implemented in Eigenstrat to select individuals of European ancestry. We confirmed the absence of genotyping batch effects using ‘batch’ as the phenotype.	We used the Michigan Imputation Server with the reference panel from the Haplotype Reference Consortium. SNPs were filtered for imputation quality (R2 > 0.3 or INFO > 0.95). We restricted to autosomal SNPs with minor allele frequency above 0.01 with allele frequencies. We removed SNPs that differed by more than 10% from the 1000 Genomes Project phase 3 CEU set and those with a Hardy Weinberg Equi…	Run the pre-PCA QC: filter snps with MAF < 0.05, filter snps with HWE p < 1e-3, filters snps with missingness > 2%, filters snps out of the predefined exclusion regions. Regions (for build 37) defined as:1:48000000-52000000,2:86000000-100500000,2:134500000-138000000,2:183000000-190000000,3:47500000-50000000,3:83500000-87000000,3:89000000-97500000,5:44500000-50500000,5:98000000-100500000,5:1290000…
Bonn Study of COVID19 genetics	Germany	BoSCO	EUR	-	-	212	512	-	-	Cases 48.40 years	Ethics Committee of the Medical Faculty of the University of Bonn. Samples recruited at clinical institutions have been enrolled under local ethical approval of the respective institutions.	Yes	GSAv3.0 array (Illumina)	Pre-imputation QC was performed according to the Ricopili pipeline, and in line with the HGI analysis plan. Briefly, SNPs were excluded if call rate (CR) <95%, and samples were removed if CR< 98% and/or gender was inconsistent with the one reported in the phenotype file. We calculated SNP heterozygosity separately for cases and controls, and excluded samples if FHET was larger/smaller than [-0.2,…	We used HRC r.1.1 (2016) which includes 1000 genome v3 and also other cohorts. Imputation was run using the Michigan imputation server.	All principal components were calculated using FlashPCA. The dataset used for the PCA was pruned using Plink1.9 in a pairwise manner using a window size of 1000 kb, a variant count of 50 and a pairwise r2 threshold of 0.2. The PCA for sample exclusion was calculated from genotyped variants before imputation and 260,382 variants were used.The principal components used as covariates in the GWAS wer…
CHRIS	Italy	TOPMed_CHRIS10K	EUR	-	-	-	-	92	2373	Cases 49.75 years Controls 49.95 years	Ethical Committee of the Healthcare System of the Autonomous Province of Bolzano	Yes	Illumina OmniExpressExome	for QC we followed the analysis protocol	TOPMed	For both studies we calculated 10 PCAs using plink1.9 focusing on chromosome 2 and after pruning the data using these plink commands: "--indep-pairwise 50 10 0.1 --maf”. As reference data set, we used 1000 Genomes Phase 3 and then excluded all individuals that did not cluster with Europeans.
Colorado Center for Personalized Medicine - CCPM	United States	CCPM	EUR					332	32375	Cases & Controls 53 years	University of Colorado IRB	Yes	Illumina’s Infinium Multi-Ethnic Global Array (MEGA) was used for genotyping. GTC files produced from Illumina’s Autocall and/or Beeline were converted to vcf files using a modified version of Illumina’s GTCtoVCF code (https://github.com/Illumina/GTCtoVCF).	We performed sample QC by plate, checking for sex discordance, excess heterozygosity, high missingness, genetic duplicates, and control sample concordance. We then performed SNP QC checking for high missingness, high differential in allele frequency by sex, high differential in allele frequency by plate, and high discordance across 5 control samples consistent across all plates. In addition, we r…	TOPMed release 2	Here are the QC steps we used to build a combined reference dataset, which we then used to determine ethnic misclassifications. We later ran final PCA after performing all SNP and sample QC To perform tests for ethnic misclassification, we first created a reference database consisting of founders from TGP and the Human Genome Diversity Project (HGDP; https://rosenberglab.stanford.edu/hgdpsnpDownl…
Columbia University COVID19 Biobank	United States	CU	AFR	133	2610	304	2610	332	2610	Cases 63 years Controls unknown	Columbia University IRB	We included both, individuals who consented of genetic studies and individuals who we were unable to consent and whose DNA was analyzed under an IRB-approved waiver of consent - The collection of samples to the Columbia University COVID-19 Biobank was approved by the Institutional Review Board (IRB) of Columbia University (IRB protocol number AAAS7370), while the genetic analyses were approved un…	Cases were genotyped using the Illumina Global Diversity Array (GDA) chip Controls were genotyped using the Illumina Multiethnic Global Ancestry (MEGA) chip	The analysis of intensity clusters and genotype calls were performed in Illumina Genome Studio software; all SNPs were called on forward DNA strand and standard quality control (QC) filters were applied, including per-SNP genotyping rate > 95%, per-individual genotyping rate > 90%, minor allele frequency (MAF) > 0.01, and Hardy–Weinberg equilibrium (HWE) test p-value > 10-8 in controls per ancest…	The imputation analysis was performed using TopMed imputation server. A total of 13,439,413 common (MAF>0.01) markers were imputed at high quality (R2 > 0.8) and were used in downstream analyses.	The Columbia University COVID-19 Biobank was established in response to the New York City infection surge in March 2020. The biobank recruited COVID-19 cases of diverse ancestry among all patients who were treated at Columbia University Irving Medical Center between March and May 2020. All cases were diagnosed by positive SARS-CoV-2 PCR test based on nasopharyngeal samples. The mean age of cases …
Columbia University COVID19 Biobank	United States	CU	EUR	203	2149	453	2149	508	2149	Cases 63 years Controls unknown	Columbia University IRB	We included both, individuals who consented of genetic studies and individuals who we were unable to consent and whose DNA was analyzed under an IRB-approved waiver of consent - The collection of samples to the Columbia University COVID-19 Biobank was approved by the Institutional Review Board (IRB) of Columbia University (IRB protocol number AAAS7370), while the genetic analyses were approved un…	Cases were genotyped using the Illumina Global Diversity Array (GDA) chip Controls were genotyped using the Illumina Multiethnic Global Ancestry (MEGA) chip	The analysis of intensity clusters and genotype calls were performed in Illumina Genome Studio software; all SNPs were called on forward DNA strand and standard quality control (QC) filters were applied, including per-SNP genotyping rate > 95%, per-individual genotyping rate > 90%, minor allele frequency (MAF) > 0.01, and Hardy–Weinberg equilibrium (HWE) test p-value > 10-8 in controls per ancest…	The imputation analysis was performed using TopMed imputation server. A total of 13,439,413 common (MAF>0.01) markers were imputed at high quality (R2 > 0.8) and were used in downstream analyses.	see above
Corea (Genetics of COVID-related Manifestation)	Korea	Corea	EAS	-	-	69	6500	108	6500	Cases 44.78 years Controls 34.82 years	IRBs of KangBuk Samsung Medical Center, of Seoul National University Bundang Hospital, and of Seoul National University Hospital	Yes	Axiom Asia Precision Medicine Research Array (PMRA)	We have performed pre-imputation quality control (QC) using the Ricopili pipeline (https://sites.google.com/a/broadinstitute.org/ricopili/preimputation-qc#TOC-Technical-Details). SNPs QC procedures were conducted the following criteria; call rate ≥ 0.98, Hardy-Weinberg Equilibrium (HWE) p-value ≥ 10-6 in control, HWE p-value ≥ 10-10 in cases, missing difference ≤ 0.02, and autosomal and X chromos…	Imputation was conducted using reference panels from 1000 Genomes Phase 3 (v5) in the Michigan Imputation Server using Minimac4 (https://imputationserver.sph.umich.edu/index.html).	We calculated the principal components (PCs) using PLINK2. A pruned subset of markers that are in approximate linkage equilibrium with each other (e.g. plink2.prune.in) was used for calculating PCs. We used the command, "--indep-pairwise 100 5 0.1" which means window size (kb), step size, and r2 threshold, respectively. Next, we calculated the PCs using the command, "--extract plink2.prune.in --p…
COVID19-Host(a)ge	Germany	HOSTAGE	EUR	1000	2180	1610	2205	1610	2205	Cases & Controls 66.7 years (median)	The following approvals of the project were obtained from the relevant ethics committees: Germany: Kiel Italy: Fondazione IRCCS Cá Granda Ospedale Maggiore Policlinico, Humanitas Clinical and Research Center, IRCCS, UNIMIB School of Medicine, San Gerardo Hospital, Monza, the Ethics Committee of the National Institute of Infectious Diseases Lazzarro Spallanzani Norway: Regional Committee for Medic…	Yes	Illumina’s Global Screening Array (GSA) version 2.0. Initial genotype calling extracting GSA genotyped data from intensity data files was performed with the Illumina GenomeStudio v. 2.0 software with the cluster definition file GSAMD24v2-0_20024620_A1-762Samples-LifeBrain. (https://www.illumina.com/documents/products/datasheets/datasheet_genomestudio_software.pdf. Finally, we had 712,189 SNPs bef…	Based on initial genotype data, we removed samples with <90% callrate using PLINK. After genotype calling a unified QC procedure was carried out for the Spanish and Italian case-controls GWAS data sets. Variants that had >2% missing data, minor allele frequency (MAF) <0.1% in either of the different disease sets or in controls, different missing genotype rates in affected and unaffected individua…	Imputation was done on genome build GRCh38 using the Michigan Imputation Server and 194,512 haplotypes generated by the Trans-Omics for Precision Medicine (TOPMed) program (Freeze 5).	- To identify ancestry outliers and to test for population stratification within and across batches (merged for the Italian and Spanish panels), we performed principal component analysis (PCA) for QCed cases and controls using the PCA method as implemented in FlashPCA2 PubMedID 28475694, using a LD-pruned subset of SNPs on the basis of a set of independent (MAF>5%) SNPs excluding X- and Y-chromos…
deCODE genetics	Iceland	DECODE	EUR	-	-	89	274322	4256	270934	Cases & Controls 42 years	The National Bioethics Committee of Iceland	Yes	In total, 166,281 Icelanders have been genotyped with various Illumina SNP chips, long-range phased and imputed based on the sequenced data set. Using genealogic information, genotype probabilities for 282,894 untyped relatives of the genotyped individuals were calculated to further increase the sample size for association analysis and to increase the power to detect associations. (More details i…	Calling software : Graphtyper Per variant call rate > 95% Per sample call rate >97% HWE p-value > 1E-3 MAF > 0.1% Genotyping array : Illumina HumanHap300, HumanCNV370, HumanHap610, HumanHap1M, HumanHap660, Omni-1, Omni 2.5 or Omni Express bead chips Chip SNPs were excluded if they produced an excessive inheritance error rate (over 0.001), if there was substantial difference in allele frequency be…	The imputation panel for deCODE genetics study is based on whole genome sequencing of 49,708 Icelanders (Illumina; short reads).	In the COVID-19 analysis of the Icelandic population, we are not using principal components to adjust for population stratification. This is consistent with what we have systematically performed in previous published studies. We had previously (Sveinbjornsson G 2016; 26829749; Price A 2009; 19503599) noted and reported that the first 20 principal components only explain 0.6% of the genotype varia…
Determining the Molecular Pathways and Genetic Predisposition of the Acute Inflammatory Process Caused by SARS-CoV-2	Spain	SPGRX	EUR	101	302	311	302	362	302	Cases 69.32 years Controls 47.92 years	The Comité de Etica Provincial de Granada and the Comité de ética de la Investigación con Medicamentos Area de Salud Valladolid	Yes	Genotyping array: Infinium Global Screening Array-24 v3.0 Kit	Basic QC step: Sample QC: call rate in cases or controls ≥ 0.98 Sample QC: FHET within +/- 0.20 in cases or controls Sample QC: Sex violations (excluded) - genetic sex does not match informed sex Sample QC: Kinship Coefficient Threshold 0.055. Sample QC: European ancestry was tested (by PCA computed with a set of Ancestry Informative Markers). SNP QC: call rate ≥ 0.98 SNP QC: missing difference ≤…	1000Genomes	A set of 2512 Ancestry Informative Markers for 1000Genomes Word Populations (1KGWORLD.SPGRX.AIMs.list, Grch37) was used for computing principal components (PCs) with Plink2 (--pca). The PCs calculated with these AIMs were able to assign the 1000Genomes samples to their world populations (AFR, AMR, ASN y EUR). PCs for the study sample were calculated with these AIMs. From these PCs, the mean of th…
Estonian Biobank	Estonia	EstBB	EUR	-	-	90	196339	1322	193774	Cases 50.9 years Controls 48.9 years	Estonian Committee on Bioethics and Human Research	Yes	Illumina GSAv1.0, GSAv2.0, and GSAv2.0_EST arrays. Altogether 155,772 samples were genotyped and PLINK format files were created using Illumina GenomeStudio v2.0.4.	Individuals were excluded from the analysis if their call-rate was < 95% or sex defined based on heterozygosity of X chromosome did not match sex in phenotype data. Variants were filtered by call-rate < 95% and HWE p-value < 1e-4 (autosomal variants only). Variant positions were updated to b37 and all variants were changed to be from TOP strand using tools and reference files provided in https://…	Estonian population specific imputation reference of 2297 WGS samples was used (http://www.nature.com/doifinder/10.1038/ejhg.2017.51).	1) We have used PLINK2 to calculate PCs (--pca 20 approx) and we used 10 first PCs. We used pruned set of variants (--indep-pairwise 100 10 0.1) and only used with MAF>1%. 2) We expect that vast majority of Estonian population is monoethnic and therefore no exclusion was made based on ethnicity
FHoGID	Switzerland	FHoGID	EUR	-	-	362	259	-	-	Cases 65.43 years Controls 51.07 years	Local representatives of Swissethics (CER-VD, CCER, EKOS, EKNZ)	Yes	Infinium Global Screening Array-24 v3.0	We followed recommended QCs using Ricopili pipeline, more precisely: SNP QC: call rate ≥ 0.95 Sample QC: call rate in cases or controls ≥ 0.98 Sample QC: FHET within +/- 0.20 in cases or controls Sample QC: Sex violations (excluded) - genetic sex does not match pedigree sex SNP QC: call rate ≥ 0.98 SNP QC: missing difference ≤ 0.02 SNP QC: Hardy-Weinberg equilibrium (HWE) in controls p value ≥ 1e…	We used HRC r1.1 panel on the Michigan imputation server with Minimap3.	We used pcaer function of the Ricopili pipeline including all markers before imputation. We excluded samples with PC1<-0.005 and PC2>0 as described in their website (https://sites.google.com/a/broadinstitute.org/ricopili/pca). We did not use any reference dataset to identify non ancestry-matching samples.
Finngen	Finland	FinnGen	FIN	68	238643	106	238605	810	237901	Cases 51.8 years Controls 58.6 years	HUS coordinating Ethics Committee	Yes	Illumina Human Core Exome	Illumina Human Core Exome	3,775 Finnish whole genomes	We calculated principal components using PLINK 2 variants included: INFO > 0.95, missingness < 0.01, MAF > 0.05, LD pruning r2 0.1 500kb window - Excluding individuals that did not match the main ancestry group: First PCA on FinnGen+1000 Genomes and a bayesian algorithm to remove outliers. As some Western Europeans were left, then another PCA using FinnGen and projecting 1000 Genomes Finns and Eu…
GCAT. Genomes For Life.	Spain	GCAT	EUR	-	-	-	-	253	4735	Cases 55 years Controls 56 years	The Germans Trias i Pujol University Hospital Research Ethics Committee (IRB00002131)	Yes	Infinium Expanded Multi-Ethnic Genotyping Array (MEGAEx)	QC of samples: call rate <0.98 (n=61), gender mismatch (n=19), duplicates (n=8), family relatedness up to second degree (n=88), excess or loss of heterozygosity (n=52), non-Caucasian individuals detected as outliers in the PCA plot of the European populations from the 1000 Genomes Project (n=96) and self-reported born outside of Spain (n=147), were filtered out QC of variants: multi-aligned SNPs,…	1000GenomesPhase3 HRC GoNL UK10K	We perform ancestry analysis by using information on genotyping data, and self-reported ancestry group and born country. Population structure of the GCAT cohort was assessed by Multidimensional Scaling (MDS) analysis from a subset of SNPs that were common with the 1000Genomes project phase III. Genetic markers from the GCAT MEGAEX SNP array were quality controlled by discarding duplicated probes,…
GEN-COVID, reCOVID	Italy	GENCOVID	EUR	724	2443	893	2443	1220	2443	Cases 63.29 years Controls 48.15 years	University Hospital of Siena Ethical Review Board	Yes	Illumina Global Screening Array (GSA)	We followed recommended QCs using Ricopili pipeline, more precisely:Sample QC: call rate in cases or controls ≥ 0.98Sample QC: Sex violations (excluded) - genetic sex does not match reported sexSample QC: remove all duplicated samples - IBD > 0.98SNP QC: call rate ≥ 0.98SNP QC: Hardy-Weinberg equilibrium (HWE) in controls p value ≥ 1e-06SNP QC: Hardy-Weinberg equilibrium (HWE) in cases p value ≥ …	Imputation was conducted with TOPMed release 2 https://imputation.biodatacatalyst.nhlbi.nih.gov/	1. Autosomal markers in 1000 Genomes phase3 panel with MAF > 0.1 intersecting with our data were used. Markers in the Major Histocompatibility Complex (chr6:25Mb-35Mb) and chromosome 8 inversions (chr8:7Mb-13Mb) were removed. PCs were calculated using 1000G as a reference panel and all samples were projected onto the 1000G PCA space. This was all computed using the Hail software. 2. A random fore…
Genes & Health	United Kingdom	GNH	SAS	-	-	115	34049	1379	32785	Cases & Controls 39.5 years	London South East REC (UK)	Yes	Illumina GSAv3EA+MD	QC of samples: increasingly stringent call rate filters (see below) were applied. Removal of samples with stated versus DNA gender mismatch, duplicates, family relatedness up to second degree (n=88), excess or loss of heterozygosity (n=52), non-British-Bangladeshi & -Pakistani individuals detected as outliers in the PCA plot merged with 1000 Genomes Project reference populations. Samples with sub…	GenomeAsiav1 on michigan for autosomes, HRC on michigan for X chromosome	1.) All analysis below was done using plink1.9 unless otherwise stated Population Outliers determined from merge with 1000G data Genes & Health genotyping chip data was converted to GRCh37 co-ordinates using --update-map and --update-cm options, with data from Illumina manifest GSAMD-24v3-0-EA_20034606_A1.csv. 1000G data was downloaded from ftp://ftp.1000genomes.ebi.ac.uk/vol1/ftp/release/2013050…
Genes for Good	United States	GFG	EUR	-	-	-	-	147	5442	Cases 41.9 years Controls 42.3 years	University of Michigan Health Sciences and Behavioral Sciences IRB	Yes	Illumina Infinium CoreExome-24 v.1.0 or v.1.1	Genotype Variant Filtering PASS: HWE p-value > 0.0001 among unrelated European samples Call rate > 0.99 Genotypes Sample Filtering PASS: Call rate > 0.99 Contamination coefficient < 5.0 Genotype Sample Exclusions: Large chromosomal copy number variants (single chromosome with missingness >= five times larger than other chromosomes) Gonosomal constellations other than XX and XY Inferred sex did no…	TOPMed R2 panel	- Principal components were calculated with plink-1.9 with the --pca option. All directly genotyped markers were used as input. - Individuals in the Genes for Good study are predominantly of European ancestry. No specific exclusion was applied.
Genetic determinants of COVID-19 complications in the Brazilian population	Brazil	BRACOVID	AMR	539	1149	853	835	853	835	Cases 58 years Controls 54 years	Hospital das Clinicas, Sao Paulo University Medical School, and the Brazilian National IRB, CONEP	Yes	Axiom_PMRA.r3 array	We followed recommended QCs using Ricopili pipeline, more precisely:Sample QC: call rate in cases or controls ≥ 0.98Sample QC: Sex violations (excluded) - genetic sex does not match reported sexSample QC: remove all duplicated samples - IBD > 0.98SNP QC: call rate ≥ 0.98SNP QC: Hardy-Weinberg equilibrium (HWE) in controls p value ≥ 1e-06SNP QC: Hardy-Weinberg equilibrium (HWE) in cases p value ≥ …	Imputation was conducted with TOPMed release 2 https://imputation.biodatacatalyst.nhlbi.nih.gov/	1. Autosomal markers in 1000 Genomes phase3 panel with MAF > 0.1 intersecting with our data were used. Markers in the Major Histocompatibility Complex (chr6:25Mb-35Mb) and chromosome 8 inversions (chr8:7Mb-13Mb) were removed. PCs were calculated using 1000G as a reference panel and all samples were projected onto the 1000G PCA space. This was all computed using the Hail software. 2. A random fore…
Genetic influences on severity of COVID-19 illness in Korea	Korea, United States	Genetics_COVID19_Korea	EAS	-	-	624	6549	624	6549	Cases 47.9 years Controls 45.8 years	Chungnam National University Hospital IRB, Chungnam National University Sejong Hospital IRB, Daegu Joint IRB, Incheon Medical Center IRB, Keimyung University Dongsan Hospital IRB, Myongji Hospital IRB, Pusan National University Hospital IRB, Seoul National University Health Care System Gangnam Center IRB	Yes	Cases were genotyped on V1.1 of the Korea Biobank Array (KoreanChip). Controls were genotyped on V1.0 of the KoreanChip.	Due to the differing array versions between cases and controls, stringent QC filters were applied. Variants with the following criteria were removed: MAF in cases or controls < 0.01 HWE in cases with P < 1e-10 HWE in controls with P < 1e-6 SNP missingness fraction > 0.05 Differential missingness between cases / controls P < 1e-5	1000 Genomes (all populations)	We chose samples to include based on EAS fraction of ancestry >= 0.7 as estimated via running Admixture in supervised-mode and using 1000 Genomes as reference ancestry samples. The input markers to Admixture were LD-pruned, via the following plink command: --indep-pairwise 200 50 0.05. We did not use PCs to define ancestry.
Genomic epidemiology of SARS-Cov-2 and host genetics in Coronavirus Disease 2019 (COVID-19)	United States	Stanford	EUR	-	-	-	-	169	190	Cases 42.4 years Controls 44.13 years	Stanford University IRB, Panel #8	Consent waiver for initial data collection but consent for survey data. The study was approved by IRB with the waiver for collection of medical record and other non survey data - all participants gave written informed consent before being enrolled [in the study]. If collected data based on the consent waiver, the study was approved by the institutional review board of Stanford University. The use…	We used low-pass sequencing, with data generated on an Illumina NovaSeq 6000 using an S4 300 cycle flow cell.	Low-coverage FASTQ sequences underwent quality control assessment via FastQC v0.11.8 before alt-aware alignment to GRCh38.p12 using BWA-MEM v0.7.17-r1188. Duplicate sequences were marked with MarkDuplicates of the Picard Tools suite v2.21.2. After duplicate marking, base quality score recalibration was performed with Picard Tools’ BaseRecalibrator and high-confidence variant call sets from dbSNP …	To account for the low-coverage sequencing we used the GLIMPSE algorithm v1.0 for imputation using the 1000 genomes project samples as a reference. The imputed data were filtered for low imputation scores (INFO>0.8), and were then merged with a reference set that contained samples from: (1) the 1000 genomes project, (2) the HGDP, and (3) the SGDP. While merging these data we set minor allele coun…	BAM files were used for an initial calling with bcftools v1.9 mpileup. To account for our low-coverage sequencing we used the GLIMPSE algorithm v1.0 for imputation. For PCA, the imputed data were filtered for low imputation scores (INFO>0.8), and were then merged with a reference set that contained samples from: (1) the 1000 genomes project, (2) the HGDP, and (3) the SGDP. While merging these dat…
GenOMICC (Genetics Of Mortality in Critical Care)	United Kingdom	genomicc	EAS	149	745	149	745	149	745	Cases 59.05 years Controls 67.98 years	Research Ethics Committees of Scotland, England, Wales, and Northern Ireland	Yes	Illumina Global Screening Array v3.0 + multi-disease beadchips (GSAMD-24v3-0-EA) and Infinium chemistry. The Arrays were imaged on an Illumina iScan platform and genotypes were called automatically using GenomeStudio Analysis software v2.0.3, GSAMD-24v3-0-EA_20034606_A1.bpm manifest and cluster file provided by manufacturer.	Genotype calls were carefully examined within GenomeStudio using manufacturer and published54 recommendations, after excluding samples with low initial call rate (<90%) and reclustering the data thereafter. Briefly, X and Y markers calls were all visually inspected and curated if necessary, as were those for autosomal markers with minor allele frequency > 1% displaying low Gentrain score, cluster…	TOPMED was used as an imputation panel for the genomicc cohort, while the existing imputation for UK Biobank was used. To avoid bias due to differences in imputation only high quality variants (imputation score > 0.9) in both cohorts were considered.	- Unrelated individuals from the 1000 genomes project were calculated using KING 2.1, removing individuals up to degree 3 of relatedness. Then 1000 genomes and genomicc genotyped files were merged using the common snps. Data was pruned by plink with a window of 1000 markers a step size of 50 and r2 of 0.05 leaving 92K markers with MAF>0.01 and genotyping rate >99%. Then ancestry for genomicc indi…
GenOMICC (Genetics Of Mortality in Critical Care)	United Kingdom	genomicc	EUR	1676	8380	1676	8380	1676	8380	Cases 59.05 years Controls 67.98 years	Research Ethics Committees of Scotland, England, Wales, and Northern Ireland	Yes	Illumina Global Screening Array v3.0 + multi-disease beadchips (GSAMD-24v3-0-EA) and Infinium chemistry. The Arrays were imaged on an Illumina iScan platform and genotypes were called automatically using GenomeStudio Analysis software v2.0.3, GSAMD-24v3-0-EA_20034606_A1.bpm manifest and cluster file provided by manufacturer.	Genotype calls were carefully examined within GenomeStudio using manufacturer and published54 recommendations, after excluding samples with low initial call rate (<90%) and reclustering the data thereafter. Briefly, X and Y markers calls were all visually inspected and curated if necessary, as were those for autosomal markers with minor allele frequency > 1% displaying low Gentrain score, cluster…	TOPMED was used as an imputation panel for the genomicc cohort, while the existing imputation for UK Biobank was used. To avoid bias due to differences in imputation only high quality variants (imputation score > 0.9) in both cohorts were considered.	see above
Genotek COVID-19 study	Russia	Genotek	EUR	-	-	-	-	676	12317	Cases 35.6 years Controls 36.3 years	Ethical review board in Genotek Ltd.	Yes	Illumina Infinium Global Screening Array v1 / v2 / v3	QC steps 1) Individual call rate > 98% 2) SNP call rate > 98% 3) genetic sex vs reported sex 4) heterozygosity (>3sd) 5) HWE filtering 6) relative filtering 7) PCA outliers	HRC + 1000 Genomes	We used the following 2-step procedure for the outlier detection and covariate calculations. Step 1 (detection of outliers) 1. Merge our data (after QC filtering) with 1KG; 2. Prune the data and run MDS analysis; 3. Use the first 2 components to plot the data with the external populations and run clustering (DBSCAN algorithm). Parameters for DBSCAN are selected manually to obtain homogeneous clus…
Helix Exome+ COVID-19 Phenotypes	United States	Helix	EUR	-	-	-	-	178	5441	Cases & Controls 58 years (median)	The Helix DNA Discovery Project study: Western IRB The HNP study: University of Nevada, Reno IRB	Yes	Exome+ assay includes sequencing of common variants	Data were processed using a custom version of Sentieon and aligned to GRCh38, with variant calling and phasing algorithms following GATK best practices. Imputation of common variants was performed by pre-phasing samples and then imputing. Pre-phasing was performed using reference databases, which include the 1000 Genomes Phase 3 data. This was followed by genotype imputation for all 1000 Genomes …	1kg	Ancestry was determined using 10,000 ancestry informative markers covered in our Exome+ sequencing assay and comparing to Phase 3 data of the 1000 Genomes project using the program Admixture (https://www.genetics.ucla.edu/software/admixture/, version 1.3.0) with the supervised mode, based on 5 continental populations. Individuals were assigned as European ancestry if their European admixture was …
idipaz24genetics	Spain	idipaz24genetics	EUR	59	75	106	75	106	75	Cases 62.29 years Controls 44.05 years	Committee for Human Subjects of La Paz University Hospital (Madrid, Spain)	Yes	Infinium Global Screening Array-24 v3.0 BeadChip	Sample QC: call rate in cases or controls ≥ 0.98 Sample QC: FHET within +/- 0.20 in cases or controls Sample QC: Sex violations (excluded) - genetic sex does not match pedigree sex SNP QC: call rate ≥ 0.98 SNP QC: missing difference ≤ 0.02 SNP QC: Hardy-Weinberg equilibrium (HWE) in controls p value ≥ 1e-06 (i.e., ≥ log 10(p) of -6) SNP QC: Hardy-Weinberg equilibrium (HWE) in cases p value ≥ 1e-1…	TOPMED imputation panel	How were principal components calculated? Which software? Which markers were included? We used a combination of different tools through K36 Eurogenes, Global25, and ADMIXTURE software How did you exclude individuals that did not match the leading ancestry group? All samples were used, none excluded. Did you use any reference dataset to identify non-ancestry-matching samples? Does not apply to our…
Japan Coronavirus Taskforce	Japan	CGI	EAS	155	1705	572	1705	614	1705	Cases & Controls 46.7 years	Certified Review Board of Keio University and related institutions	Yes	Infinium Asian Screening Array-24 v1.0 BeadChip	Exclusion criteria of Sample QC: 1. Sample call rates in cases or controls < 0.97 2. Heterozygosity rates > mean + 3SD 3. Related subjects with PI_HAT > 0.9 4. Non-East Asian outliers estimated using principle component analysis of the genotypes by merging the study subjects and the HapMap3 subjects. Exclusion criteria of SNP QC: 1. Minor allele counts (MAC) < 5 2. Call rates < 0.99 3. Deviation …	The combined panel of whole-genome sequencing data of the Japanese populations (n = 1,037) and 1000 Genomes Phase3 v5 subjects	- How were principal components calculated ? Which software ? Which markers were included? We calculated principal components using smartpca (EIGENSOFT 6.1.4) with autosomal variants. - How did you exclude individuals that did not match the main ancestry group ? We created a scatter diagram of the first two principal components, including our study data and HapMap Phase III (HapMap3) data, and ex…
Latvia COVID-19 research platform	Latvia	LGDB	EUR	-	-	57	1531	275	1313	Cases 47.3 years Controls 54.2 years	Central Medical Ethics Committee of Latvia	Yes	GSA chip (Infinum Global Screening array, Illumina)	We performed all QC steps recommended by "COVID-19 Host Genetics Analysis Plan v1.1", as well as filtering maf > 0.01.	TOPMed r2	- How were principal components calculated ? Which software ? Which markers were included? We included LD independent markers with R2 < 0.2 (~70k). Both pruning and PC calculation performed with PLINK 1.9 software. - How did you exclude individuals that did not match the main ancestry group ? We exclude individuals with deviation of six sigma (six standartd deviations), using EIGENSOFT 6.1.4 soft…
Lifelines	The Netherlands	Lifelines	EUR	-	-	-	-	244	26553	Cases & Controls 53 years	IRB of University Medical Centre Groningen	Yes	Illumina Global Screening Array and HumanCytoSNP genotype platform	The first subset of samples were genotyped with two different versions of HumanCytoSNP (12v2.0 and 12v2.1). The versions were harmonized and unified by using only probes that were present in both platforms, mapping to the same genome build (37), and making sure that resulting location was concordant with either 1000 Genomes phase 3 or Genome of the Netherlands (GoNL) data. Following this, the gen…	HRC	Genotyping was done on two platforms over time, namely HumanCytoSNP and Infinium Global Screening Array® (GSA). The datasets obtained from these platforms are named CytoSNP and UGLI respectively. For each dataset, ancestries were defined using principal component analyses (PCA). Below is described how this is done for each of the two datasets. CytoSNP: After a comprehensive QC based on call rate …
Mass General Brigham - Host Vulnerability to COVID-19	United States	PHBB	AFR	-	-	-	-	60	2445	Cases 54.3 years Control 59.4 years	Mass General Brigham IRB	Yes	Illumina Multi-Ethnic Genotyping Array, which covers more than 1.7 million markers, and is enriched for exome content with >400,000 markers missense, nonsense, indels, and synonymous variants.	All genotyped datasets separately underwent the same 3-step quality control protocol using PLINK25, including 2 stages of SNP removal and an intermediate stage of sample exclusion. The exclusion criteria for genetic markers consisted on i) proportion of missingness ≥ 0.05, ii) Hardy-Weinberg Equilibrium p-value (p) ≤ 1x10-6 for controls and Hardy-Weinberg Equilibrium p ≤ 1x10-20 for all the cohor…	TOPMed R2. We performed a two-stage imputation procedure, which consisted in pre-phasing the genotypes into whole chromosome haplotypes followed by imputation itself. The pre-phasing was performed using SHAPEIT2, and then imputed using the TOPMED R2 reference panel using the TOPMed imputation server. For chrX, we restricted the analysis to non-pseudoautosomal (non-PAR) regions. We stratified the …	- How were principal components calculated ? Which software ? Which markers were included? The PCs were calculated using flash-PCA. We used markers with minor allele frequency > 5% and were pruned using plink with parameters --indep-pairwise 50 5 0.2 Ambiguous SNPs (A>T, T>A, C>G, G>C) were excluded. The remaining SNPs were intersected with 1000 Genomes phase 3 reference data and the PCAs were co…
Mass General Brigham - Host Vulnerability to COVID-19	United States	PHBB	EUR	-	-	-	-	151	29966	Cases 54.3 years Control 59.4 years	Mass General Brigham IRB	Yes	Illumina Multi-Ethnic Genotyping Array, which covers more than 1.7 million markers, and is enriched for exome content with >400,000 markers missense, nonsense, indels, and synonymous variants.	All genotyped datasets separately underwent the same 3-step quality control protocol using PLINK25, including 2 stages of SNP removal and an intermediate stage of sample exclusion. The exclusion criteria for genetic markers consisted on i) proportion of missingness ≥ 0.05, ii) Hardy-Weinberg Equilibrium p-value (p) ≤ 1x10-6 for controls and Hardy-Weinberg Equilibrium p ≤ 1x10-20 for all the cohor…	TOPMed R2. We performed a two-stage imputation procedure, which consisted in pre-phasing the genotypes into whole chromosome haplotypes followed by imputation itself. The pre-phasing was performed using SHAPEIT2, and then imputed using the TOPMED R2 reference panel using the TOPMed imputation server. For chrX, we restricted the analysis to non-pseudoautosomal (non-PAR) regions. We stratified the …	see above
Mass General Brigham - Host Vulnerability to COVID-19	United States	PHBB	HIS	-	-	-	-	66	2405	Cases 54.3 years Control 59.4 years	Mass General Brigham IRB	Yes	Illumina Multi-Ethnic Genotyping Array, which covers more than 1.7 million markers, and is enriched for exome content with >400,000 markers missense, nonsense, indels, and synonymous variants.	All genotyped datasets separately underwent the same 3-step quality control protocol using PLINK25, including 2 stages of SNP removal and an intermediate stage of sample exclusion. The exclusion criteria for genetic markers consisted on i) proportion of missingness ≥ 0.05, ii) Hardy-Weinberg Equilibrium p-value (p) ≤ 1x10-6 for controls and Hardy-Weinberg Equilibrium p ≤ 1x10-20 for all the cohor…	TOPMed R2. We performed a two-stage imputation procedure, which consisted in pre-phasing the genotypes into whole chromosome haplotypes followed by imputation itself. The pre-phasing was performed using SHAPEIT2, and then imputed using the TOPMED R2 reference panel using the TOPMed imputation server. For chrX, we restricted the analysis to non-pseudoautosomal (non-PAR) regions. We stratified the …	see above
Michigan Genomics Initiative	United States	MGI	EUR	-	-	-	-	122	51458	Cases 54.45 years Controls 57.49 years	University of Michigan IRB	Yes	Illumina Infinium CoreExome	Sample-level QC was performed on a rolling basis as batches of samples were genotyped. This approach allowed prompt response and issue remediation if needed. A sample was flagged per batch and excluded from the Data Freeze if any of the following issues were raised during sample QC: (1) patient had withdrawn from the study, (2) genotype-inferred sex did not match the self-reported gender of the p…	TopMed	The majority ancestry of MGI participants corresponding to each sample was first inferred by performing principal component analysis using PLINK (v1.9)9. Principal component calculations were based off a reference genotype panel of Human Genome Diversity Project (HGDP) samples10. MGI samples were projected onto the space created by the first two principal components of the HGDP samples. MGI sampl…
Mount Sinai Health System COVID-19 Genomics Initiative	United States	MSHS-CGI	EUR	-	-	-	-	330	1396	Cases 49.07 years Controls 50.73 years	Mount Sinai Program for the Protection of Human Subjects	Yes	Global Diversity Array (GDA-8v1-0_A1) or the Global Screening Array (GSA-24v1-0_A1)	12 Related individuals were found using identity by descent, and subsequently removed. Likewise, 18 samples failing sexcheck were also excluded. SNPs and individuals were then filtered using Ricopilli, according to convention provided by HGI. 312324 SNPs and 1726 individuals (Ncases=330, Ncontrols=1396) and passed QC.	TOPMED
MyCode Health Initiative	United States	GHS_Freeze_145	EUR	53	112862	180	112862	869	112862	Cases & Controls 56.8 years	Geisinger IRB	Yes	Illumina’s Omni (~60K) or Global Screening Array (~85K)	All array-based data are QC’ed with standard quality control procedures before imputation and association testing (i.e. exclude sex mismatch, sample (90%) and variant call rate (99%), remove duplicate samples, Hardy-Weinberg P<1e-15, heterogeneity F>0.4)( PMID: 21234875).	TOPMed Freeze 5 reference panel using the Michigan Imputation Server	Ancestry estimation was performed using whole exome sequences (WES) from the full MyCode sample population. We first extracted the overlapping SNPs between HapMap3 global populations and the WES. This list was filtered on minor allele frequencies (MAF) > 5%, genotyping call rate of 90%, and single nucleotide polymorphisms (SNPs) only (i.e. insertions and deletions were removed). Principal compone…
Netherlands Twin Register	The Netherlands	NTR	EUR	-	-	-	-	145	5252	Cases & Controls 41 years	Local Ethics & Science committee FGB, Vrije Universiteit Amsterdam	Yes	Genotyping was done on multiple platforms over time, namely Perlegen-Affymetrix, Affymetrix 6.0, Affymetrix Axiom, Illumina Human Quad Bead 660, Illumina Omni 1M and Illumina GSA.	For each genotype platform, samples were removed if DNA sex did not match the expected phenotype, if the PLINK heterozygosity F statistic was < -0.10 or > 0.10, or if the genotyping call rate was < 0.90. SNPs were removed if the minor allele frequency (MAF) < 1×10-6, if the Hardy-Weinberg Equilibrium (HWE) p-value < 1×10-6, and/or if call rate < 0.95. Subsequently, for each platform, the genotype…	Per platform the data was phased using Eagle and then imputed to 1000 Genomes and Topmed using Minimac.	Note that the NTR uses 6 different genotype platforms, for each platform the analysis was done separately in order to exclude population outliers. Markers were selected if: MAF > 0.05, Call rate >= 98%, HWE p>10-6. The remaining markers were LD pruned using the standard PLINK –indep 50 5 2 option. Then, SNPs from the below given long-range LD regions in the genome were also excluded, to avoid spe…
Penn Medicine Biobank	United States	PMBB	AFR	-	-	66	8536	166	8436	Cases 49.5 years Controls 58.2 years	Perelman School of Medicine IRB at University of Pennsylvania	Yes	Illumina Global Screening Array Version 2	Basic QC steps: 1. SNP and sample call rate of 99% 2. SNPs with MAF> 1% were included	TOPMed-R2	Principal component analysis was performed using smartpca module of Eigensoft package. We applied following QC steps prior to running PCA : Imputation R2 filter 0.3 marker call rate 95% sample call rate 90% MAF 0.5% PLINK 1.90 was used for QC. We merged 1000 genomes and PMBB dataset before running smartpca to project the eigenvectors on 1000 genomes. We calculated a total of 20 eigenvectors. Then…
Qatar Genome Program	Qatar	QGP	ARAB	-	-	60	13360	700	13360	Cases & Controls 40.05 years	Qatar Biobank IRB	Yes	Whole genome sequence data	Data preprocessing and analysis were performed using Hail. For the downstream QC we followed the main HGI study protocol.	We used whole genome sequence data	Please provide a more detailed description of the exact procedures used to define the ancestry group included in your analysis, including: How were principal components calculated ? Which software ? Which markers were included? => Principal component analysis was performed using PLINK-v1.9 employing a clean set of 53,657 SNPs. - How did you exclude individuals that did not match the main ancestry…
The genetic predisposition to severe COVID-19	Sweden	SweCovid	EUR	77	3748	77	3748	77	3748	Cases & Controls 60.4 years	Etikprövningsmyndigheten (Swedish Ethical Review Authority)	Yes	Illumina GSA MD (genotyping and QC performed by FIMM)		TopMed	1. Autosomal markers in 1000 Genomes phase3 panel with MAF > 0.1 intersecting with our data were used. Markers in the Major Histocompatibility Complex (chr6:25Mb-35Mb) and chromosome 8 inversions (chr8:7Mb-13Mb) were removed. PCs were calculated using 1000G as a reference panel and all samples were projected onto the 1000G PCA space. This was all computed using the Hail software. 2. A random fore…
UCLA Precision Health COVID-19 Biobank	United States	UCLA	AMR	-	-	95	4569	169	4495	Cases & Controls > 50 years	UCLA IRB	Yes	GSA 650k array	standard GWAS QC (HWE, missigness, outlier removal)	TopMed Freeze5 using Michigan imputation server.	We limited analyses to unrelated individuals (2nd degree relatives) and performed the ancestry-related PCA analyses on only the typed data. Relatedness was computed using king1.Genotypes were filtered by Mendel error rate (`plink --me 1 1 –set-me-missing`), founders (`plink --filter-founders`), minor allele frequency (plink –maf 0.15), genotype missing call rate (`plink --geno 0.005`), and Hardy-…
UCLA Precision Health COVID-19 Biobank	United States	UCLA	EUR	-	-	80	17514	203	17391	Cases & Controls > 50 years	UCLA IRB	Yes	GSA 650k array	standard GWAS QC (HWE, missigness, outlier removal)	TopMed Freeze5 using Michigan imputation server.	see above
UK 100,000 Genomes Project	United Kingdom	genomicsengland100kgp	EUR	-	-	-	-	218	62302	Cases: 53.4 years Controls: 49.7 years	East of England – Cambridge Central REC	Yes	All samples were sequenced with 150bp paired-end reads using Illumina HiSeq X and uniformly processed on the Illumina North Star Version 4 Whole Genome Sequencing Workflow (NSV4, version 2.6.53.23); which comprises the iSAAC Aligner (version 03.16.02.19) and Starling Small Variant Caller (version 2.4.7). Samples were aligned to the Homo Sapiens NCBI GRCh38 assembly with decoys. Single-sample gVCF…	Sample QC: Samples with contamination>0.03 (estimated using verifyBamID), excess of chimeric reads>5%, median fragment size<250bp, percentage of AT dropout>10%, percentage of mapped reads<60% were excluded from the analysis. Variant QC: Only variants with a minor allele frequency (MAF)>=0.5% were assessed. Variants are further filtered for a median coverage≥10, median GQ≥20, and a missingness of …	No imputation panel was used. The analyses were conducted using Whole Genome Sequencing data.	Genomics England (genomicsengland100kgp study) method details for ancestry prediction (HGI-covid freezes 1-3). PCA for ancestry prediction We calculated principal components (PCs) and SNP loadings for 1KGP3 by using GCTA v.1.93.1_beta on a 30K set of high-quality independent variants (see separate section on marker selection). We then used the 1KGP3 SNP loadings to calculate projected individual …
UK Biobank	United Kingdom	UKBB	AFR	-	-	71	7691	206	7691	Cases 69.52 years Controls 67.92 years	Northwest Multi-Centre Research Ethics Committee for the UKB	Yes	UK Biobank study protocol and details in genotype QC is available online(ref below). Bycroft C, Freeman C, Petkova D, et al. The UK Biobank resource with deep phenotyping and genomic data. Nature 2018; 562: 203–9. Genotyping and quality control of UK Biobank, a large-scale, extensively phenotyped prospective resource. https://biobank.ctsu.ox.ac.uk/crystal/crystal/docs/genotyping_qc.pdf. (accessed…	UK Biobank study protocol and details in genotype QC is available online: Bycroft C, Freeman C, Petkova D, et al. The UK Biobank resource with deep phenotyping and genomic data. Nature 2018; 562: 203–9. Genotyping and quality control of UK Biobank, a large-scale, extensively phenotyped prospective resource. https://biobank.ctsu.ox.ac.uk/crystal/crystal/docs/genotyping_qc.pdf. (accessed Feb 18, 20…	HRC	We previously defined the genetically determined ancestry to minimize bias due to population stratification1. For detailed description, please refer to our previous manuscript1. In brief, high-quality LD-pruned bi-allelic SNPs (38,511 markers) were selected from HapMap3 (minor allele frequency [MAF] > 0.01, minor allele count [MAC] > 5, Hardy-Weinberg equilibrium p > 1 x 10-6, and genotyping call…
UK Biobank	United Kingdom	UKBB	EUR	309	328577	1670	328577	6490	328577	Cases 69.52 years Controls 67.92 years	Northwest Multi-Centre Research Ethics Committee for the UKB	Yes	UK Biobank study protocol and details in genotype QC is available online(ref below). Bycroft C, Freeman C, Petkova D, et al. The UK Biobank resource with deep phenotyping and genomic data. Nature 2018; 562: 203–9. Genotyping and quality control of UK Biobank, a large-scale, extensively phenotyped prospective resource. https://biobank.ctsu.ox.ac.uk/crystal/crystal/docs/genotyping_qc.pdf. (accessed…	UK Biobank study protocol and details in genotype QC is available online: Bycroft C, Freeman C, Petkova D, et al. The UK Biobank resource with deep phenotyping and genomic data. Nature 2018; 562: 203–9. Genotyping and quality control of UK Biobank, a large-scale, extensively phenotyped prospective resource. https://biobank.ctsu.ox.ac.uk/crystal/crystal/docs/genotyping_qc.pdf. (accessed Feb 18, 20…	HRC	see above
UK Biobank	United Kingdom	UKBB	SAS	-	-	71	9231	309	9231	Cases 69.52 years Controls 67.92 years	Northwest Multi-Centre Research Ethics Committee for the UKB	Yes	UK Biobank study protocol and details in genotype QC is available online(ref below). Bycroft C, Freeman C, Petkova D, et al. The UK Biobank resource with deep phenotyping and genomic data. Nature 2018; 562: 203–9. Genotyping and quality control of UK Biobank, a large-scale, extensively phenotyped prospective resource. https://biobank.ctsu.ox.ac.uk/crystal/crystal/docs/genotyping_qc.pdf. (accessed…	UK Biobank study protocol and details in genotype QC is available online: Bycroft C, Freeman C, Petkova D, et al. The UK Biobank resource with deep phenotyping and genomic data. Nature 2018; 562: 203–9. Genotyping and quality control of UK Biobank, a large-scale, extensively phenotyped prospective resource. https://biobank.ctsu.ox.ac.uk/crystal/crystal/docs/genotyping_qc.pdf. (accessed Feb 18, 20…	HRC	see above
UK Blood Donors Cohort	United Kingdom	INTERVAL	EUR	-	-	-	-	838	40994	Cases 43.7 years Controls 47.5 years	The National Research Ethics Service	Yes	The UK Biobank Affymetrix Axiom genotyping array	Basic sample QC included removal of duplicate samples, clearly non-European ancestry samples, heterozygosity outliers, high contamination samples, sex mismatches, missing sex information etc. Basic variant QC included removal of batch-specific variant outliers, strong deviators from HWE, low within-batch call-rate, allele frequency deviations across batches etc. Further details can be found in As…	A combined 1000Genomes Phase3 - UK10K reference imputation panel.	1) PCA - flashpca v.1.2.5. Here is quote from the following reference, Astle, W. J., et al. (2016). "The Allelic Landscape of Human Blood Cell Trait Variation and Links to Common Complex Disease." Cell 167(5): 1415-1429 e1419. … a robust set of variants were derived using the same methods as UK Biobank, i.e., selecting autosomal variants … that had passed variant QC …, had MAF R 2.5% and missingn…
VA Million Veteran Program	USA	MVP	AFR	-	-	349	1745	1217	6085	Cases 65.6 years Controls 66.5 years	VA Central IRB	Yes	Customized Affymetrix Axiom biobank array, the MVP 1.0 Genotyping Array, containing 723,305 variants.	Variants that were poorly called (genotype missingness > 5%) or that deviated from their expected allele frequency based on reference data from the 1000 Genomes Project were excluded. Samples were excluded that had a call rate > 98.5%	1000Genomes version 3 phase 5	Assignment of Racial/Ethnic Groups in the MVP The MVP participants were assigned to mutually exclusive racial/ethnic groups using HARE (Harmonized Ancestry and Race/Ethnicity), a machine learning algorithm that integrates genetically inferred ancestry (GIA) with self-identified race/ethnicity (SIRE) as previously described (PMID 31564439). Briefly, HARE uses GIA to refine SIRE for genetic associa…
VA Million Veteran Program	USA	MVP	EUR	-	-	436	2180	1520	7600	Cases 65.6 years Controls 66.5 years	VA Central IRB	Yes	Customized Affymetrix Axiom biobank array, the MVP 1.0 Genotyping Array, containing 723,305 variants.	Variants that were poorly called (genotype missingness > 5%) or that deviated from their expected allele frequency based on reference data from the 1000 Genomes Project were excluded. Samples were excluded that had a call rate > 98.5%	1000Genomes version 3 phase 5	see above
VA Million Veteran Program	USA	MVP	HIS	-	-	117	585	510	2550	Cases 65.6 years Controls 66.5 years	VA Central IRB	Yes	Customized Affymetrix Axiom biobank array, the MVP 1.0 Genotyping Array, containing 723,305 variants.	Variants that were poorly called (genotype missingness > 5%) or that deviated from their expected allele frequency based on reference data from the 1000 Genomes Project were excluded. Samples were excluded that had a call rate > 98.5%	1000Genomes version 3 phase 5	see above
Val Gardena	Italy	TOPMed_Gardena	EUR	-	-	-	-	452	458	Cases 50.63 years Controls 50.65 years	Ethical Committee of the Healthcare System of the Autonomous Province of Bolzano	Yes	Illumina GSA	QC followed the HGI analysis plan	TOPMed	For both studies we calculated 10 PCAs using plink1.9 focusing on chromosome 2 and after pruning the data using these plink commands: "--indep-pairwise 50 10 0.1 --maf”. As reference data set, we used 1000 Genomes Phase 3 and then excluded all individuals that did not cluster with Europeans.

## Sheet: NE_eff calculation
Supplementary Table 1. Information regarding studies contributing to the consortium. All independent studies that contributed data to at least one of the three main all-ancestries meta-analyses are listed, with more detailed information where available. The COVID-19 HGI analysis plan can be found on the consortium's website https://www.covid19hg.org.
Study Name	Country	Site Abbreviation	Ancestry	CASES - Critical illness due to COVID-19	CONTROLS - Critical illness due to COVID-19		CASES - Hospitalized due to COVID-19	CONTROLS Hospitalized due to COVID-19		CASES - reported infection	CONTROLS - reported infection	ES_study (based on C2)	Cohort Average Age	IRB	Genotype Platform	QC	Imputation Panel	Ancestry Definition
23andMe	United States	23ANDME	AFR			#DIV/0!			#DIV/0!	506	3110	1740.77	Cases & Controls 51 years	Ethical & Independent Review Services (E&I Review)	Multiple genotyping platforms	We ran GWAS for each phenotype separately, and combined both genotyped and imputed data. When choosing between imputed and genotyped GWAS results, we favored the imputed result, unless the imputed variant was unavailable or failed quality control (QC). For imputed variants, we removed variants with low imputation quality (r2 < 0.5 averaged across batches, or a minimum r2 < 0.3) or with evidence o…	HRC augmented with 1000 Genomes and UK10k	- How were principal components calculated ? Which software ? Which markers were included? A principal component analysis was performed independently for each ancestry, using ~65,000 high quality genotyped variants present in all five genotyping platforms. It was computed on a subset of participants randomly sampled across all the genotyping platforms (137K, 1000K, and 360K participants were used…
23andMe	United States	23ANDME	EUR	495	680440	1978.56	613	680416	2449.79	9913	85072	35513.8	Cases & Controls 51 years	Ethical & Independent Review Services (E&I Review)	Multiple genotyping platforms	We ran GWAS for each phenotype separately, and combined both genotyped and imputed data. When choosing between imputed and genotyped GWAS results, we favored the imputed result, unless the imputed variant was unavailable or failed quality control (QC). For imputed variants, we removed variants with low imputation quality (r2 < 0.5 averaged across batches, or a minimum r2 < 0.3) or with evidence o…	HRC augmented with 1000 Genomes and UK10k	see above
23andMe	United States	23ANDME	HIS	102	94330	407.559	140	94327	559.17	2553	13086	8544.93	Cases & Controls 51 years	Ethical & Independent Review Services (E&I Review)	Multiple genotyping platforms	We ran GWAS for each phenotype separately, and combined both genotyped and imputed data. When choosing between imputed and genotyped GWAS results, we favored the imputed result, unless the imputed variant was unavailable or failed quality control (QC). For imputed variants, we removed variants with low imputation quality (r2 < 0.5 averaged across batches, or a minimum r2 < 0.3) or with evidence o…	HRC augmented with 1000 Genomes and UK10k	see above
ACCOuNT	United States	ACCOuNT	AFR			#DIV/0!			#DIV/0!	57	799	212.818	Cases 55.02 years Controls 61.41Years	These studies were done as amendment to our exiting IRBs Institutions: Northwestern University University of Chicago University of Illinois at Chicago George Washington University DCVA	Illumina Mega Array	Illumina Mega Array, Basic QC with sex, IBD SNP and genotype call rate, PC plot for elimination on Non-African Ancestry individuals	TopMed	The principal components were calculated using plink/1.9 software. We ran QC and LD pruning following the cited Nature protocol (PMID:21085122). We extract markers which passed LD pruning at a threshold of r2 < 0.2 and we also included the HapMap3r2 reference marker file when calculating PCs. We used the HapMap reference panels of CEU, ASN, AFR to plot our samples to visually confirm that the ACC…
Amsterdam UMC COVID study group	The Netherlands	Amsterdam_UMC_COVID_study_group	EUR	66	1413	252.219	108	1413	401.325	108	1413	401.325	Cases 66.56 years Controls 53.38 years	Amsterdam UMC	Infinium Global Screening Array-24 v3.0 array	QC and analysis were carried out according to the COVID-19 hg recommended pipeline and QC parameters as described in the analysis plan version 1.1.	Imputation was conducted with the Michigan Imputation server using the 1000 Genomes phase 3 reference panel.	1) Please provide a more detailed description of the exact procedures used to define the ancestry group included in your analysis, including: - How were principal components calculated ? Which software ? Which markers were included? Before calculating the principal components (PCA), with PLINK, all samples with discordant gender information, elevated missing data rates, outlying heterozygosity ra…
AncestryDNA COVID-19 Research Study	United States	Ancestry	EUR			#DIV/0!	250	1967	887.235	2417	14933	8321.17	Cases 54.7 years Controls 52.1 years	Advarra (formerly Quorum)	Genotype data were generated using an Illumina genotyping array with approximately 730,000 SNPs and processed either with Illumina or with Quest/Athena Diagnostics.	To ensure quality of the dataset, each sample passes a number of QC checks, which includes identifying duplicate samples, removing individuals with a per-sample call rate <98%, and identifying discrepancies between reported sex and genetically inferred sex. Array markers with per-variant call rate <98% and array markers that had overall allele frequency differences of >0.10 between any two array …	Individuals were imputed to the Haplotype Reference Consortium reference panel version 1.1, and imputed variants with MINIMAC4 R2 >0.3 and MAF>0.01 were used in GWAS. For each GWAS, a fixed-effects logistic regression model was implemented with PLINK2.0 with either the B1 or C1 phenotype as the outcome and imputed genotype dosage value as the primary predictor. The following were included as fixe…	Description of defining PCs: lines 300-304 in the main text (https://www.medrxiv.org/content/10.1101/2020.10.06.20205864v1.full.pdf) PC plots: Figure 10 in the supplement (https://www.medrxiv.org/content/10.1101/2020.10.06.20205864v1.supplementary-material)
BelCovid	Belgium	BelCovid	EUR	182	1477	648.135	363	1477	1165.55	485	1477	1460.44	Cases 67 years Controls 56 years	Hôpital Erasme & University of Liège Academic Hospital Ethics Committees	For cases, genotyping was performed in FIMM. For controls, the genotyping was performed at the University of Liège and genotyped for >700 K SNPs using Illumina’s Human OmniExpress BeadChips, an iScan system and the Genome Studio software following the guidelines of the manufacturer.	Variants were eliminated with call rate ≤0.95, deviating from Hardy–Weinberg equilibrium (p ≤ 10−4), or if monomorphic. European ancestry was confirmed for all individuals by PCA using the HapMap population as reference.	For cases, the analysis was performed in FIMM. For controls, the Sanger Imputation Services, with the UK10K + 1000 Genomes Phase 3 Haplotype panels (https://imputation.sanger.ac.uk) using the real genotypes of 629,570 quality-controlled autosomal SNPs as anchors, were used to impute genotypes at autosomal variants in the population. Indels, SNPs with MAF ≤ 0.05, deviating from Hardy-Weinberg equi…	1. Autosomal markers in 1000 Genomes phase3 panel with MAF > 0.1 intersecting with our data were used. Markers in the Major Histocompatibility Complex (chr6:25Mb-35Mb) and chromosome 8 inversions (chr8:7Mb-13Mb) were removed. PCs were calculated using 1000G as a reference panel and all samples were projected onto the 1000G PCA space. This was all computed using the Hail software. 2. A random fore…
Biobanque Quebec COVID19	Canada	BQC19	EUR	88	552	303.6	244	396	603.9	269	368	621.614	Cases 72.29 years Controls 67.55 years	BQC19 received ethical approval from the Jewish General Hospital (JGH) research ethics board (2020-2137) and the Centre hospitalier de l'Université de Montréal (CHUM) research ethics board (19.389).	Axiom Precision Medicine genotyping array	Marker quality control tests were performed on a subset of ancestrally homogeneous participants genotyped at 861,229 markers, who were determined via comparison to 2,504 individuals across 5 super populations from 1000 Genomes phase 33. We performed batch effect quality control, replicate discordance check, and finally variants with low allele frequency (minor allele frequency (MAF) < 0.001), low…	Imputation was performed using TOPMed reference panel on Michigan server (The NHLBI Trans-Omics for Precision Medicine (TOPMed) Whole Genome Sequencing Program. BRAVO variant browser: University of Michigan and NHLBI. (2018). Available at: https://bravo.sph.umich.edu/freeze5/hg38/. (Accessed: 28th August 2020)).	A subset of participants of European ancestry were determined via comparison to 2,504 individuals across 5 super populations from 1000 Genomes phase 31. These five different ancestries represent individuals of European (EUR), East Asian (EAS), Ad Mixed American (AMR), South Asian (SAS) and African (AFR) ancestry. We first extracted the HapMap 3 SNPs2 (N=1,457,897) and retained markers with the fo…
BioVU	United States	BioVU	EUR	-	-	#VALUE!	-	-	#VALUE!	141	70615	562.876	Cases 55.13 years Controls 56.96 years	Vanderbilt University Medical Center institutional review board	Illumina MEGAEX array	We used PLINK v1.9 to filter genotypes for SNP(<0.95) and individual (<0.98) call rates, sex discrepancies, and excessive heterozygosity(|Fhet|>0.2). We used principal component analysis as implemented in Eigenstrat to select individuals of European ancestry. We confirmed the absence of genotyping batch effects using ‘batch’ as the phenotype.	We used the Michigan Imputation Server with the reference panel from the Haplotype Reference Consortium. SNPs were filtered for imputation quality (R2 > 0.3 or INFO > 0.95). We restricted to autosomal SNPs with minor allele frequency above 0.01 with allele frequencies. We removed SNPs that differed by more than 10% from the 1000 Genomes Project phase 3 CEU set and those with a Hardy Weinberg Equi…	Run the pre-PCA QC: filter snps with MAF < 0.05, filter snps with HWE p < 1e-3, filters snps with missingness > 2%, filters snps out of the predefined exclusion regions. Regions (for build 37) defined as:1:48000000-52000000,2:86000000-100500000,2:134500000-138000000,2:183000000-190000000,3:47500000-50000000,3:83500000-87000000,3:89000000-97500000,5:44500000-50500000,5:98000000-100500000,5:1290000…
Bonn Study of COVID19 genetics	Germany	BoSCO	EUR	-	-	#VALUE!	212	512	599.691	-	-	#VALUE!	Cases 48.40 years	Ethics Committee of the Medical Faculty of the University of Bonn. Samples recruited at clinical institutions have been enrolled under local ethical approval of the respective institutions.	GSAv3.0 array (Illumina)	Pre-imputation QC was performed according to the Ricopili pipeline, and in line with the HGI analysis plan. Briefly, SNPs were excluded if call rate (CR) <95%, and samples were removed if CR< 98% and/or gender was inconsistent with the one reported in the phenotype file. We calculated SNP heterozygosity separately for cases and controls, and excluded samples if FHET was larger/smaller than [-0.2,…	We used HRC r.1.1 (2016) which includes 1000 genome v3 and also other cohorts. Imputation was run using the Michigan imputation server.	All principal components were calculated using FlashPCA. The dataset used for the PCA was pruned using Plink1.9 in a pairwise manner using a window size of 1000 kb, a variant count of 50 and a pairwise r2 threshold of 0.2. The PCA for sample exclusion was calculated from genotyped variants before imputation and 260,382 variants were used.The principal components used as covariates in the GWAS wer…
CHRIS	Italy	TOPMed_CHRIS10K	EUR	-	-	#VALUE!	-	-	#VALUE!	92	2373	354.265	Cases 49.75 years Controls 49.95 years	Ethical Committee of the Healthcare System of the Autonomous Province of Bolzano	Illumina OmniExpressExome	for QC we followed the analysis protocol	TOPMed	For both studies we calculated 10 PCAs using plink1.9 focusing on chromosome 2 and after pruning the data using these plink commands: "--indep-pairwise 50 10 0.1 --maf”. As reference data set, we used 1000 Genomes Phase 3 and then excluded all individuals that did not cluster with Europeans.
Colorado Center for Personalized Medicine - CCPM	United States	CCPM	EUR			#DIV/0!			#DIV/0!	332	32375	1314.52	Cases & Controls 53 years	University of Colorado IRB	Illumina’s Infinium Multi-Ethnic Global Array (MEGA) was used for genotyping. GTC files produced from Illumina’s Autocall and/or Beeline were converted to vcf files using a modified version of Illumina’s GTCtoVCF code (https://github.com/Illumina/GTCtoVCF).	We performed sample QC by plate, checking for sex discordance, excess heterozygosity, high missingness, genetic duplicates, and control sample concordance. We then performed SNP QC checking for high missingness, high differential in allele frequency by sex, high differential in allele frequency by plate, and high discordance across 5 control samples consistent across all plates. In addition, we r…	TOPMed release 2	Here are the QC steps we used to build a combined reference dataset, which we then used to determine ethnic misclassifications. We later ran final PCA after performing all SNP and sample QC To perform tests for ethnic misclassification, we first created a reference database consisting of founders from TGP and the Human Genome Diversity Project (HGDP; https://rosenberglab.stanford.edu/hgdpsnpDownl…
Columbia University COVID19 Biobank	United States	CU	AFR	133	2610	506.205	304	2610	1089.14	332	2610	1178.14	Cases 63 years Controls unknown	Columbia University IRB	Cases were genotyped using the Illumina Global Diversity Array (GDA) chip Controls were genotyped using the Illumina Multiethnic Global Ancestry (MEGA) chip	The analysis of intensity clusters and genotype calls were performed in Illumina Genome Studio software; all SNPs were called on forward DNA strand and standard quality control (QC) filters were applied, including per-SNP genotyping rate > 95%, per-individual genotyping rate > 90%, minor allele frequency (MAF) > 0.01, and Hardy–Weinberg equilibrium (HWE) test p-value > 10-8 in controls per ancest…	The imputation analysis was performed using TopMed imputation server. A total of 13,439,413 common (MAF>0.01) markers were imputed at high quality (R2 > 0.8) and were used in downstream analyses.	The Columbia University COVID-19 Biobank was established in response to the New York City infection surge in March 2020. The biobank recruited COVID-19 cases of diverse ancestry among all patients who were treated at Columbia University Irving Medical Center between March and May 2020. All cases were diagnosed by positive SARS-CoV-2 PCR test based on nasopharyngeal samples. The mean age of cases …
Columbia University COVID19 Biobank	United States	CU	EUR	203	2149	741.917	453	2149	1496.54	508	2149	1643.5	Cases 63 years Controls unknown	Columbia University IRB	Cases were genotyped using the Illumina Global Diversity Array (GDA) chip Controls were genotyped using the Illumina Multiethnic Global Ancestry (MEGA) chip	The analysis of intensity clusters and genotype calls were performed in Illumina Genome Studio software; all SNPs were called on forward DNA strand and standard quality control (QC) filters were applied, including per-SNP genotyping rate > 95%, per-individual genotyping rate > 90%, minor allele frequency (MAF) > 0.01, and Hardy–Weinberg equilibrium (HWE) test p-value > 10-8 in controls per ancest…	The imputation analysis was performed using TopMed imputation server. A total of 13,439,413 common (MAF>0.01) markers were imputed at high quality (R2 > 0.8) and were used in downstream analyses.	see above
Corea (Genetics of COVID-related Manifestation)	Korea	Corea	EAS	-	-	#VALUE!	69	6500	273.101	108	6500	424.939	Cases 44.78 years Controls 34.82 years	IRBs of KangBuk Samsung Medical Center, of Seoul National University Bundang Hospital, and of Seoul National University Hospital	Axiom Asia Precision Medicine Research Array (PMRA)	We have performed pre-imputation quality control (QC) using the Ricopili pipeline (https://sites.google.com/a/broadinstitute.org/ricopili/preimputation-qc#TOC-Technical-Details). SNPs QC procedures were conducted the following criteria; call rate ≥ 0.98, Hardy-Weinberg Equilibrium (HWE) p-value ≥ 10-6 in control, HWE p-value ≥ 10-10 in cases, missing difference ≤ 0.02, and autosomal and X chromos…	Imputation was conducted using reference panels from 1000 Genomes Phase 3 (v5) in the Michigan Imputation Server using Minimac4 (https://imputationserver.sph.umich.edu/index.html).	We calculated the principal components (PCs) using PLINK2. A pruned subset of markers that are in approximate linkage equilibrium with each other (e.g. plink2.prune.in) was used for calculating PCs. We used the command, "--indep-pairwise 100 5 0.1" which means window size (kb), step size, and r2 threshold, respectively. Next, we calculated the PCs using the command, "--extract plink2.prune.in --p…
COVID19-Host(a)ge	Germany	HOSTAGE	EUR	1000	2180	2742.14	1610	2205	3722.2	1610	2205	3722.2	Cases & Controls 66.7 years (median)	The following approvals of the project were obtained from the relevant ethics committees: Germany: Kiel Italy: Fondazione IRCCS Cá Granda Ospedale Maggiore Policlinico, Humanitas Clinical and Research Center, IRCCS, UNIMIB School of Medicine, San Gerardo Hospital, Monza, the Ethics Committee of the National Institute of Infectious Diseases Lazzarro Spallanzani Norway: Regional Committee for Medic…	Illumina’s Global Screening Array (GSA) version 2.0. Initial genotype calling extracting GSA genotyped data from intensity data files was performed with the Illumina GenomeStudio v. 2.0 software with the cluster definition file GSAMD24v2-0_20024620_A1-762Samples-LifeBrain. (https://www.illumina.com/documents/products/datasheets/datasheet_genomestudio_software.pdf. Finally, we had 712,189 SNPs bef…	Based on initial genotype data, we removed samples with <90% callrate using PLINK. After genotype calling a unified QC procedure was carried out for the Spanish and Italian case-controls GWAS data sets. Variants that had >2% missing data, minor allele frequency (MAF) <0.1% in either of the different disease sets or in controls, different missing genotype rates in affected and unaffected individua…	Imputation was done on genome build GRCh38 using the Michigan Imputation Server and 194,512 haplotypes generated by the Trans-Omics for Precision Medicine (TOPMed) program (Freeze 5).	- To identify ancestry outliers and to test for population stratification within and across batches (merged for the Italian and Spanish panels), we performed principal component analysis (PCA) for QCed cases and controls using the PCA method as implemented in FlashPCA2 PubMedID 28475694, using a LD-pruned subset of SNPs on the basis of a set of independent (MAF>5%) SNPs excluding X- and Y-chromos…
deCODE genetics	Iceland	DECODE	EUR	-	-	#VALUE!	89	274322	355.885	4256	270934	16760.7	Cases & Controls 42 years	The National Bioethics Committee of Iceland	In total, 166,281 Icelanders have been genotyped with various Illumina SNP chips, long-range phased and imputed based on the sequenced data set. Using genealogic information, genotype probabilities for 282,894 untyped relatives of the genotyped individuals were calculated to further increase the sample size for association analysis and to increase the power to detect associations. (More details i…	Calling software : Graphtyper Per variant call rate > 95% Per sample call rate >97% HWE p-value > 1E-3 MAF > 0.1% Genotyping array : Illumina HumanHap300, HumanCNV370, HumanHap610, HumanHap1M, HumanHap660, Omni-1, Omni 2.5 or Omni Express bead chips Chip SNPs were excluded if they produced an excessive inheritance error rate (over 0.001), if there was substantial difference in allele frequency be…	The imputation panel for deCODE genetics study is based on whole genome sequencing of 49,708 Icelanders (Illumina; short reads).	In the COVID-19 analysis of the Icelandic population, we are not using principal components to adjust for population stratification. This is consistent with what we have systematically performed in previous published studies. We had previously (Sveinbjornsson G 2016; 26829749; Price A 2009; 19503599) noted and reported that the first 20 principal components only explain 0.6% of the genotype varia…
Determining the Molecular Pathways and Genetic Predisposition of the Acute Inflammatory Process Caused by SARS-CoV-2	Spain	SPGRX	EUR	101	302	302.749	311	302	612.868	362	302	658.578	Cases 69.32 years Controls 47.92 years	The Comité de Etica Provincial de Granada and the Comité de ética de la Investigación con Medicamentos Area de Salud Valladolid	Genotyping array: Infinium Global Screening Array-24 v3.0 Kit	Basic QC step: Sample QC: call rate in cases or controls ≥ 0.98 Sample QC: FHET within +/- 0.20 in cases or controls Sample QC: Sex violations (excluded) - genetic sex does not match informed sex Sample QC: Kinship Coefficient Threshold 0.055. Sample QC: European ancestry was tested (by PCA computed with a set of Ancestry Informative Markers). SNP QC: call rate ≥ 0.98 SNP QC: missing difference ≤…	1000Genomes	A set of 2512 Ancestry Informative Markers for 1000Genomes Word Populations (1KGWORLD.SPGRX.AIMs.list, Grch37) was used for computing principal components (PCs) with Plink2 (--pca). The PCs calculated with these AIMs were able to assign the 1000Genomes samples to their world populations (AFR, AMR, ASN y EUR). PCs for the study sample were calculated with these AIMs. From these PCs, the mean of th…
Estonian Biobank	Estonia	EstBB	EUR	-	-	#VALUE!	90	196339	359.835	1322	193774	5252.17	Cases 50.9 years Controls 48.9 years	Estonian Committee on Bioethics and Human Research	Illumina GSAv1.0, GSAv2.0, and GSAv2.0_EST arrays. Altogether 155,772 samples were genotyped and PLINK format files were created using Illumina GenomeStudio v2.0.4.	Individuals were excluded from the analysis if their call-rate was < 95% or sex defined based on heterozygosity of X chromosome did not match sex in phenotype data. Variants were filtered by call-rate < 95% and HWE p-value < 1e-4 (autosomal variants only). Variant positions were updated to b37 and all variants were changed to be from TOP strand using tools and reference files provided in https://…	Estonian population specific imputation reference of 2297 WGS samples was used (http://www.nature.com/doifinder/10.1038/ejhg.2017.51).	1) We have used PLINK2 to calculate PCs (--pca 20 approx) and we used 10 first PCs. We used pruned set of variants (--indep-pairwise 100 10 0.1) and only used with MAF>1%. 2) We expect that vast majority of Estonian population is monoethnic and therefore no exclusion was made based on ethnicity
FHoGID	Switzerland	FHoGID	EUR	-	-	#VALUE!	362	259	603.916	-	-	#VALUE!	Cases 65.43 years Controls 51.07 years	Local representatives of Swissethics (CER-VD, CCER, EKOS, EKNZ)	Infinium Global Screening Array-24 v3.0	We followed recommended QCs using Ricopili pipeline, more precisely: SNP QC: call rate ≥ 0.95 Sample QC: call rate in cases or controls ≥ 0.98 Sample QC: FHET within +/- 0.20 in cases or controls Sample QC: Sex violations (excluded) - genetic sex does not match pedigree sex SNP QC: call rate ≥ 0.98 SNP QC: missing difference ≤ 0.02 SNP QC: Hardy-Weinberg equilibrium (HWE) in controls p value ≥ 1e…	We used HRC r1.1 panel on the Michigan imputation server with Minimap3.	We used pcaer function of the Ricopili pipeline including all markers before imputation. We excluded samples with PC1<-0.005 and PC2>0 as described in their website (https://sites.google.com/a/broadinstitute.org/ricopili/pca). We did not use any reference dataset to identify non ancestry-matching samples.
Finngen	Finland	FinnGen	FIN	68	238643	271.923	106	238605	423.812	810	237901	3229.01	Cases 51.8 years Controls 58.6 years	HUS coordinating Ethics Committee	Illumina Human Core Exome	Illumina Human Core Exome	3,775 Finnish whole genomes	We calculated principal components using PLINK 2 variants included: INFO > 0.95, missingness < 0.01, MAF > 0.05, LD pruning r2 0.1 500kb window - Excluding individuals that did not match the main ancestry group: First PCA on FinnGen+1000 Genomes and a bayesian algorithm to remove outliers. As some Western Europeans were left, then another PCA using FinnGen and projecting 1000 Genomes Finns and Eu…
GCAT. Genomes For Life.	Spain	GCAT	EUR	-	-	#VALUE!	-	-	#VALUE!	253	4735	960.67	Cases 55 years Controls 56 years	The Germans Trias i Pujol University Hospital Research Ethics Committee (IRB00002131)	Infinium Expanded Multi-Ethnic Genotyping Array (MEGAEx)	QC of samples: call rate <0.98 (n=61), gender mismatch (n=19), duplicates (n=8), family relatedness up to second degree (n=88), excess or loss of heterozygosity (n=52), non-Caucasian individuals detected as outliers in the PCA plot of the European populations from the 1000 Genomes Project (n=96) and self-reported born outside of Spain (n=147), were filtered out QC of variants: multi-aligned SNPs,…	1000GenomesPhase3 HRC GoNL UK10K	We perform ancestry analysis by using information on genotyping data, and self-reported ancestry group and born country. Population structure of the GCAT cohort was assessed by Multidimensional Scaling (MDS) analysis from a subset of SNPs that were common with the 1000Genomes project phase III. Genetic markers from the GCAT MEGAEX SNP array were quality controlled by discarding duplicated probes,…
GEN-COVID, reCOVID	Italy	GENCOVID	EUR	724	2443	2233.95	893	2443	2615.83	1220	2443	3254.67	Cases 63.29 years Controls 48.15 years	University Hospital of Siena Ethical Review Board	Illumina Global Screening Array (GSA)	We followed recommended QCs using Ricopili pipeline, more precisely:Sample QC: call rate in cases or controls ≥ 0.98Sample QC: Sex violations (excluded) - genetic sex does not match reported sexSample QC: remove all duplicated samples - IBD > 0.98SNP QC: call rate ≥ 0.98SNP QC: Hardy-Weinberg equilibrium (HWE) in controls p value ≥ 1e-06SNP QC: Hardy-Weinberg equilibrium (HWE) in cases p value ≥ …	Imputation was conducted with TOPMed release 2 https://imputation.biodatacatalyst.nhlbi.nih.gov/	1. Autosomal markers in 1000 Genomes phase3 panel with MAF > 0.1 intersecting with our data were used. Markers in the Major Histocompatibility Complex (chr6:25Mb-35Mb) and chromosome 8 inversions (chr8:7Mb-13Mb) were removed. PCs were calculated using 1000G as a reference panel and all samples were projected onto the 1000G PCA space. This was all computed using the Hail software. 2. A random fore…
Genes & Health	United Kingdom	GNH	SAS	-	-	#VALUE!	115	34049	458.452	1379	32785	5293.35	Cases & Controls 39.5 years	London South East REC (UK)	Illumina GSAv3EA+MD	QC of samples: increasingly stringent call rate filters (see below) were applied. Removal of samples with stated versus DNA gender mismatch, duplicates, family relatedness up to second degree (n=88), excess or loss of heterozygosity (n=52), non-British-Bangladeshi & -Pakistani individuals detected as outliers in the PCA plot merged with 1000 Genomes Project reference populations. Samples with sub…	GenomeAsiav1 on michigan for autosomes, HRC on michigan for X chromosome	1.) All analysis below was done using plink1.9 unless otherwise stated Population Outliers determined from merge with 1000G data Genes & Health genotyping chip data was converted to GRCh37 co-ordinates using --update-map and --update-cm options, with data from Illumina manifest GSAMD-24v3-0-EA_20034606_A1.csv. 1000G data was downloaded from ftp://ftp.1000genomes.ebi.ac.uk/vol1/ftp/release/2013050…
Genes for Good	United States	GFG	EUR	-	-	#VALUE!	-	-	#VALUE!	147	5442	572.535	Cases 41.9 years Controls 42.3 years	University of Michigan Health Sciences and Behavioral Sciences IRB	Illumina Infinium CoreExome-24 v.1.0 or v.1.1	Genotype Variant Filtering PASS: HWE p-value > 0.0001 among unrelated European samples Call rate > 0.99 Genotypes Sample Filtering PASS: Call rate > 0.99 Contamination coefficient < 5.0 Genotype Sample Exclusions: Large chromosomal copy number variants (single chromosome with missingness >= five times larger than other chromosomes) Gonosomal constellations other than XX and XY Inferred sex did no…	TOPMed R2 panel	- Principal components were calculated with plink-1.9 with the --pca option. All directly genotyped markers were used as input. - Individuals in the Genes for Good study are predominantly of European ancestry. No specific exclusion was applied.
Genetic determinants of COVID-19 complications in the Brazilian population	Brazil	BRACOVID	AMR	539	1149	1467.56	853	835	1687.81	853	835	1687.81	Cases 58 years Controls 54 years	Hospital das Clinicas, Sao Paulo University Medical School, and the Brazilian National IRB, CONEP	Axiom_PMRA.r3 array	We followed recommended QCs using Ricopili pipeline, more precisely:Sample QC: call rate in cases or controls ≥ 0.98Sample QC: Sex violations (excluded) - genetic sex does not match reported sexSample QC: remove all duplicated samples - IBD > 0.98SNP QC: call rate ≥ 0.98SNP QC: Hardy-Weinberg equilibrium (HWE) in controls p value ≥ 1e-06SNP QC: Hardy-Weinberg equilibrium (HWE) in cases p value ≥ …	Imputation was conducted with TOPMed release 2 https://imputation.biodatacatalyst.nhlbi.nih.gov/	1. Autosomal markers in 1000 Genomes phase3 panel with MAF > 0.1 intersecting with our data were used. Markers in the Major Histocompatibility Complex (chr6:25Mb-35Mb) and chromosome 8 inversions (chr8:7Mb-13Mb) were removed. PCs were calculated using 1000G as a reference panel and all samples were projected onto the 1000G PCA space. This was all computed using the Hail software. 2. A random fore…
Genetic influences on severity of COVID-19 illness in Korea	Korea, United States	Genetics_COVID19_Korea	EAS	-	-	#VALUE!	624	6549	2278.87	624	6549	2278.87	Cases 47.9 years Controls 45.8 years	Chungnam National University Hospital IRB, Chungnam National University Sejong Hospital IRB, Daegu Joint IRB, Incheon Medical Center IRB, Keimyung University Dongsan Hospital IRB, Myongji Hospital IRB, Pusan National University Hospital IRB, Seoul National University Health Care System Gangnam Center IRB	Cases were genotyped on V1.1 of the Korea Biobank Array (KoreanChip). Controls were genotyped on V1.0 of the KoreanChip.	Due to the differing array versions between cases and controls, stringent QC filters were applied. Variants with the following criteria were removed: MAF in cases or controls < 0.01 HWE in cases with P < 1e-10 HWE in controls with P < 1e-6 SNP missingness fraction > 0.05 Differential missingness between cases / controls P < 1e-5	1000 Genomes (all populations)	We chose samples to include based on EAS fraction of ancestry >= 0.7 as estimated via running Admixture in supervised-mode and using 1000 Genomes as reference ancestry samples. The input markers to Admixture were LD-pruned, via the following plink command: --indep-pairwise 200 50 0.05. We did not use PCs to define ancestry.
Genomic epidemiology of SARS-Cov-2 and host genetics in Coronavirus Disease 2019 (COVID-19)	United States	Stanford	EUR	-	-	#VALUE!	-	-	#VALUE!	169	190	357.772	Cases 42.4 years Controls 44.13 years	Stanford University IRB, Panel #8	We used low-pass sequencing, with data generated on an Illumina NovaSeq 6000 using an S4 300 cycle flow cell.	Low-coverage FASTQ sequences underwent quality control assessment via FastQC v0.11.8 before alt-aware alignment to GRCh38.p12 using BWA-MEM v0.7.17-r1188. Duplicate sequences were marked with MarkDuplicates of the Picard Tools suite v2.21.2. After duplicate marking, base quality score recalibration was performed with Picard Tools’ BaseRecalibrator and high-confidence variant call sets from dbSNP …	To account for the low-coverage sequencing we used the GLIMPSE algorithm v1.0 for imputation using the 1000 genomes project samples as a reference. The imputed data were filtered for low imputation scores (INFO>0.8), and were then merged with a reference set that contained samples from: (1) the 1000 genomes project, (2) the HGDP, and (3) the SGDP. While merging these data we set minor allele coun…	BAM files were used for an initial calling with bcftools v1.9 mpileup. To account for our low-coverage sequencing we used the GLIMPSE algorithm v1.0 for imputation. For PCA, the imputed data were filtered for low imputation scores (INFO>0.8), and were then merged with a reference set that contained samples from: (1) the 1000 genomes project, (2) the HGDP, and (3) the SGDP. While merging these dat…
GenOMICC (Genetics Of Mortality in Critical Care)	United Kingdom	genomicc	EAS	149	745	496.667	149	745	496.667	149	745	496.667	Cases 59.05 years Controls 67.98 years	Research Ethics Committees of Scotland, England, Wales, and Northern Ireland	Illumina Global Screening Array v3.0 + multi-disease beadchips (GSAMD-24v3-0-EA) and Infinium chemistry. The Arrays were imaged on an Illumina iScan platform and genotypes were called automatically using GenomeStudio Analysis software v2.0.3, GSAMD-24v3-0-EA_20034606_A1.bpm manifest and cluster file provided by manufacturer.	Genotype calls were carefully examined within GenomeStudio using manufacturer and published54 recommendations, after excluding samples with low initial call rate (<90%) and reclustering the data thereafter. Briefly, X and Y markers calls were all visually inspected and curated if necessary, as were those for autosomal markers with minor allele frequency > 1% displaying low Gentrain score, cluster…	TOPMED was used as an imputation panel for the genomicc cohort, while the existing imputation for UK Biobank was used. To avoid bias due to differences in imputation only high quality variants (imputation score > 0.9) in both cohorts were considered.	- Unrelated individuals from the 1000 genomes project were calculated using KING 2.1, removing individuals up to degree 3 of relatedness. Then 1000 genomes and genomicc genotyped files were merged using the common snps. Data was pruned by plink with a window of 1000 markers a step size of 50 and r2 of 0.05 leaving 92K markers with MAF>0.01 and genotyping rate >99%. Then ancestry for genomicc indi…
GenOMICC (Genetics Of Mortality in Critical Care)	United Kingdom	genomicc	EUR	1676	8380	5586.67	1676	8380	5586.67	1676	8380	5586.67	Cases 59.05 years Controls 67.98 years	Research Ethics Committees of Scotland, England, Wales, and Northern Ireland	Illumina Global Screening Array v3.0 + multi-disease beadchips (GSAMD-24v3-0-EA) and Infinium chemistry. The Arrays were imaged on an Illumina iScan platform and genotypes were called automatically using GenomeStudio Analysis software v2.0.3, GSAMD-24v3-0-EA_20034606_A1.bpm manifest and cluster file provided by manufacturer.	Genotype calls were carefully examined within GenomeStudio using manufacturer and published54 recommendations, after excluding samples with low initial call rate (<90%) and reclustering the data thereafter. Briefly, X and Y markers calls were all visually inspected and curated if necessary, as were those for autosomal markers with minor allele frequency > 1% displaying low Gentrain score, cluster…	TOPMED was used as an imputation panel for the genomicc cohort, while the existing imputation for UK Biobank was used. To avoid bias due to differences in imputation only high quality variants (imputation score > 0.9) in both cohorts were considered.	see above
Genotek COVID-19 study	Russia	Genotek	EUR	-	-	#VALUE!	-	-	#VALUE!	676	12317	2563.32	Cases 35.6 years Controls 36.3 years	Ethical review board in Genotek Ltd.	Illumina Infinium Global Screening Array v1 / v2 / v3	QC steps 1) Individual call rate > 98% 2) SNP call rate > 98% 3) genetic sex vs reported sex 4) heterozygosity (>3sd) 5) HWE filtering 6) relative filtering 7) PCA outliers	HRC + 1000 Genomes	We used the following 2-step procedure for the outlier detection and covariate calculations. Step 1 (detection of outliers) 1. Merge our data (after QC filtering) with 1KG; 2. Prune the data and run MDS analysis; 3. Use the first 2 components to plot the data with the external populations and run clustering (DBSCAN algorithm). Parameters for DBSCAN are selected manually to obtain homogeneous clus…
Helix Exome+ COVID-19 Phenotypes	United States	Helix	EUR	-	-	#VALUE!	-	-	#VALUE!	178	5441	689.445	Cases & Controls 58 years (median)	The Helix DNA Discovery Project study: Western IRB The HNP study: University of Nevada, Reno IRB	Exome+ assay includes sequencing of common variants	Data were processed using a custom version of Sentieon and aligned to GRCh38, with variant calling and phasing algorithms following GATK best practices. Imputation of common variants was performed by pre-phasing samples and then imputing. Pre-phasing was performed using reference databases, which include the 1000 Genomes Phase 3 data. This was followed by genotype imputation for all 1000 Genomes …	1kg	Ancestry was determined using 10,000 ancestry informative markers covered in our Exome+ sequencing assay and comparing to Phase 3 data of the 1000 Genomes project using the program Admixture (https://www.genetics.ucla.edu/software/admixture/, version 1.3.0) with the supervised mode, based on 5 continental populations. Individuals were assigned as European ancestry if their European admixture was …
idipaz24genetics	Spain	idipaz24genetics	EUR	59	75	132.09	106	75	175.691	106	75	175.691	Cases 62.29 years Controls 44.05 years	Committee for Human Subjects of La Paz University Hospital (Madrid, Spain)	Infinium Global Screening Array-24 v3.0 BeadChip	Sample QC: call rate in cases or controls ≥ 0.98 Sample QC: FHET within +/- 0.20 in cases or controls Sample QC: Sex violations (excluded) - genetic sex does not match pedigree sex SNP QC: call rate ≥ 0.98 SNP QC: missing difference ≤ 0.02 SNP QC: Hardy-Weinberg equilibrium (HWE) in controls p value ≥ 1e-06 (i.e., ≥ log 10(p) of -6) SNP QC: Hardy-Weinberg equilibrium (HWE) in cases p value ≥ 1e-1…	TOPMED imputation panel	How were principal components calculated? Which software? Which markers were included? We used a combination of different tools through K36 Eurogenes, Global25, and ADMIXTURE software How did you exclude individuals that did not match the leading ancestry group? All samples were used, none excluded. Did you use any reference dataset to identify non-ancestry-matching samples? Does not apply to our…
Japan Coronavirus Taskforce	Japan	CGI	EAS	155	1705	568.333	572	1705	1713.24	614	1705	1805.73	Cases & Controls 46.7 years	Certified Review Board of Keio University and related institutions	Infinium Asian Screening Array-24 v1.0 BeadChip	Exclusion criteria of Sample QC: 1. Sample call rates in cases or controls < 0.97 2. Heterozygosity rates > mean + 3SD 3. Related subjects with PI_HAT > 0.9 4. Non-East Asian outliers estimated using principle component analysis of the genotypes by merging the study subjects and the HapMap3 subjects. Exclusion criteria of SNP QC: 1. Minor allele counts (MAC) < 5 2. Call rates < 0.99 3. Deviation …	The combined panel of whole-genome sequencing data of the Japanese populations (n = 1,037) and 1000 Genomes Phase3 v5 subjects	- How were principal components calculated ? Which software ? Which markers were included? We calculated principal components using smartpca (EIGENSOFT 6.1.4) with autosomal variants. - How did you exclude individuals that did not match the main ancestry group ? We created a scatter diagram of the first two principal components, including our study data and HapMap Phase III (HapMap3) data, and ex…
Latvia COVID-19 research platform	Latvia	LGDB	EUR	-	-	#VALUE!	57	1531	219.816	275	1313	909.509	Cases 47.3 years Controls 54.2 years	Central Medical Ethics Committee of Latvia	GSA chip (Infinum Global Screening array, Illumina)	We performed all QC steps recommended by "COVID-19 Host Genetics Analysis Plan v1.1", as well as filtering maf > 0.01.	TOPMed r2	- How were principal components calculated ? Which software ? Which markers were included? We included LD independent markers with R2 < 0.2 (~70k). Both pruning and PC calculation performed with PLINK 1.9 software. - How did you exclude individuals that did not match the main ancestry group ? We exclude individuals with deviation of six sigma (six standartd deviations), using EIGENSOFT 6.1.4 soft…
Lifelines	The Netherlands	Lifelines	EUR	-	-	#VALUE!	-	-	#VALUE!	244	26553	967.113	Cases & Controls 53 years	IRB of University Medical Centre Groningen	Illumina Global Screening Array and HumanCytoSNP genotype platform	The first subset of samples were genotyped with two different versions of HumanCytoSNP (12v2.0 and 12v2.1). The versions were harmonized and unified by using only probes that were present in both platforms, mapping to the same genome build (37), and making sure that resulting location was concordant with either 1000 Genomes phase 3 or Genome of the Netherlands (GoNL) data. Following this, the gen…	HRC	Genotyping was done on two platforms over time, namely HumanCytoSNP and Infinium Global Screening Array® (GSA). The datasets obtained from these platforms are named CytoSNP and UGLI respectively. For each dataset, ancestries were defined using principal component analyses (PCA). Below is described how this is done for each of the two datasets. CytoSNP: After a comprehensive QC based on call rate …
Mass General Brigham - Host Vulnerability to COVID-19	United States	PHBB	AFR	-	-	#VALUE!	-	-	#VALUE!	60	2445	234.251	Cases 54.3 years Control 59.4 years	Mass General Brigham IRB	Illumina Multi-Ethnic Genotyping Array, which covers more than 1.7 million markers, and is enriched for exome content with >400,000 markers missense, nonsense, indels, and synonymous variants.	All genotyped datasets separately underwent the same 3-step quality control protocol using PLINK25, including 2 stages of SNP removal and an intermediate stage of sample exclusion. The exclusion criteria for genetic markers consisted on i) proportion of missingness ≥ 0.05, ii) Hardy-Weinberg Equilibrium p-value (p) ≤ 1x10-6 for controls and Hardy-Weinberg Equilibrium p ≤ 1x10-20 for all the cohor…	TOPMed R2. We performed a two-stage imputation procedure, which consisted in pre-phasing the genotypes into whole chromosome haplotypes followed by imputation itself. The pre-phasing was performed using SHAPEIT2, and then imputed using the TOPMED R2 reference panel using the TOPMed imputation server. For chrX, we restricted the analysis to non-pseudoautosomal (non-PAR) regions. We stratified the …	- How were principal components calculated ? Which software ? Which markers were included? The PCs were calculated using flash-PCA. We used markers with minor allele frequency > 5% and were pruned using plink with parameters --indep-pairwise 50 5 0.2 Ambiguous SNPs (A>T, T>A, C>G, G>C) were excluded. The remaining SNPs were intersected with 1000 Genomes phase 3 reference data and the PCAs were co…
Mass General Brigham - Host Vulnerability to COVID-19	United States	PHBB	EUR	-	-	#VALUE!	-	-	#VALUE!	151	29966	600.972	Cases 54.3 years Control 59.4 years	Mass General Brigham IRB	Illumina Multi-Ethnic Genotyping Array, which covers more than 1.7 million markers, and is enriched for exome content with >400,000 markers missense, nonsense, indels, and synonymous variants.	All genotyped datasets separately underwent the same 3-step quality control protocol using PLINK25, including 2 stages of SNP removal and an intermediate stage of sample exclusion. The exclusion criteria for genetic markers consisted on i) proportion of missingness ≥ 0.05, ii) Hardy-Weinberg Equilibrium p-value (p) ≤ 1x10-6 for controls and Hardy-Weinberg Equilibrium p ≤ 1x10-20 for all the cohor…	TOPMed R2. We performed a two-stage imputation procedure, which consisted in pre-phasing the genotypes into whole chromosome haplotypes followed by imputation itself. The pre-phasing was performed using SHAPEIT2, and then imputed using the TOPMED R2 reference panel using the TOPMed imputation server. For chrX, we restricted the analysis to non-pseudoautosomal (non-PAR) regions. We stratified the …	see above
Mass General Brigham - Host Vulnerability to COVID-19	United States	PHBB	HIS	-	-	#VALUE!	-	-	#VALUE!	66	2405	256.949	Cases 54.3 years Control 59.4 years	Mass General Brigham IRB	Illumina Multi-Ethnic Genotyping Array, which covers more than 1.7 million markers, and is enriched for exome content with >400,000 markers missense, nonsense, indels, and synonymous variants.	All genotyped datasets separately underwent the same 3-step quality control protocol using PLINK25, including 2 stages of SNP removal and an intermediate stage of sample exclusion. The exclusion criteria for genetic markers consisted on i) proportion of missingness ≥ 0.05, ii) Hardy-Weinberg Equilibrium p-value (p) ≤ 1x10-6 for controls and Hardy-Weinberg Equilibrium p ≤ 1x10-20 for all the cohor…	TOPMed R2. We performed a two-stage imputation procedure, which consisted in pre-phasing the genotypes into whole chromosome haplotypes followed by imputation itself. The pre-phasing was performed using SHAPEIT2, and then imputed using the TOPMED R2 reference panel using the TOPMed imputation server. For chrX, we restricted the analysis to non-pseudoautosomal (non-PAR) regions. We stratified the …	see above
Michigan Genomics Initiative	United States	MGI	EUR	-	-	#VALUE!	-	-	#VALUE!	122	51458	486.846	Cases 54.45 years Controls 57.49 years	University of Michigan IRB	Illumina Infinium CoreExome	Sample-level QC was performed on a rolling basis as batches of samples were genotyped. This approach allowed prompt response and issue remediation if needed. A sample was flagged per batch and excluded from the Data Freeze if any of the following issues were raised during sample QC: (1) patient had withdrawn from the study, (2) genotype-inferred sex did not match the self-reported gender of the p…	TopMed	The majority ancestry of MGI participants corresponding to each sample was first inferred by performing principal component analysis using PLINK (v1.9)9. Principal component calculations were based off a reference genotype panel of Human Genome Diversity Project (HGDP) samples10. MGI samples were projected onto the space created by the first two principal components of the HGDP samples. MGI sampl…
Mount Sinai Health System COVID-19 Genomics Initiative	United States	MSHS-CGI	EUR	-	-	#VALUE!	-	-	#VALUE!	330	1396	1067.62	Cases 49.07 years Controls 50.73 years	Mount Sinai Program for the Protection of Human Subjects	Global Diversity Array (GDA-8v1-0_A1) or the Global Screening Array (GSA-24v1-0_A1)	12 Related individuals were found using identity by descent, and subsequently removed. Likewise, 18 samples failing sexcheck were also excluded. SNPs and individuals were then filtered using Ricopilli, according to convention provided by HGI. 312324 SNPs and 1726 individuals (Ncases=330, Ncontrols=1396) and passed QC.	TOPMED
MyCode Health Initiative	United States	GHS_Freeze_145	EUR	53	112862	211.9	180	112862	718.854	869	112862	3449.44	Cases & Controls 56.8 years	Geisinger IRB	Illumina’s Omni (~60K) or Global Screening Array (~85K)	All array-based data are QC’ed with standard quality control procedures before imputation and association testing (i.e. exclude sex mismatch, sample (90%) and variant call rate (99%), remove duplicate samples, Hardy-Weinberg P<1e-15, heterogeneity F>0.4)( PMID: 21234875).	TOPMed Freeze 5 reference panel using the Michigan Imputation Server	Ancestry estimation was performed using whole exome sequences (WES) from the full MyCode sample population. We first extracted the overlapping SNPs between HapMap3 global populations and the WES. This list was filtered on minor allele frequencies (MAF) > 5%, genotyping call rate of 90%, and single nucleotide polymorphisms (SNPs) only (i.e. insertions and deletions were removed). Principal compone…
Netherlands Twin Register	The Netherlands	NTR	EUR	-	-	#VALUE!	-	-	#VALUE!	145	5252	564.417	Cases & Controls 41 years	Local Ethics & Science committee FGB, Vrije Universiteit Amsterdam	Genotyping was done on multiple platforms over time, namely Perlegen-Affymetrix, Affymetrix 6.0, Affymetrix Axiom, Illumina Human Quad Bead 660, Illumina Omni 1M and Illumina GSA.	For each genotype platform, samples were removed if DNA sex did not match the expected phenotype, if the PLINK heterozygosity F statistic was < -0.10 or > 0.10, or if the genotyping call rate was < 0.90. SNPs were removed if the minor allele frequency (MAF) < 1×10-6, if the Hardy-Weinberg Equilibrium (HWE) p-value < 1×10-6, and/or if call rate < 0.95. Subsequently, for each platform, the genotype…	Per platform the data was phased using Eagle and then imputed to 1000 Genomes and Topmed using Minimac.	Note that the NTR uses 6 different genotype platforms, for each platform the analysis was done separately in order to exclude population outliers. Markers were selected if: MAF > 0.05, Call rate >= 98%, HWE p>10-6. The remaining markers were LD pruned using the standard PLINK –indep 50 5 2 option. Then, SNPs from the below given long-range LD regions in the genome were also excluded, to avoid spe…
Penn Medicine Biobank	United States	PMBB	AFR	-	-	#VALUE!	66	8536	261.974	166	8436	651.186	Cases 49.5 years Controls 58.2 years	Perelman School of Medicine IRB at University of Pennsylvania	Illumina Global Screening Array Version 2	Basic QC steps: 1. SNP and sample call rate of 99% 2. SNPs with MAF> 1% were included	TOPMed-R2	Principal component analysis was performed using smartpca module of Eigensoft package. We applied following QC steps prior to running PCA : Imputation R2 filter 0.3 marker call rate 95% sample call rate 90% MAF 0.5% PLINK 1.90 was used for QC. We merged 1000 genomes and PMBB dataset before running smartpca to project the eigenvectors on 1000 genomes. We calculated a total of 20 eigenvectors. Then…
Qatar Genome Program	Qatar	QGP	MID	-	-	#VALUE!	60	13360	238.927	700	13360	2660.6	Cases & Controls 40.05 years	Qatar Biobank IRB	Whole genome sequence data	Data preprocessing and analysis were performed using Hail. For the downstream QC we followed the main HGI study protocol.	We used whole genome sequence data	Please provide a more detailed description of the exact procedures used to define the ancestry group included in your analysis, including: How were principal components calculated ? Which software ? Which markers were included? => Principal component analysis was performed using PLINK-v1.9 employing a clean set of 53,657 SNPs. - How did you exclude individuals that did not match the main ancestry…
The genetic predisposition to severe COVID-19	Sweden	SweCovid	EUR	77	3748	301.8	77	3748	301.8	77	3748	301.8	Cases & Controls 60.4 years	Etikprövningsmyndigheten (Swedish Ethical Review Authority)	Illumina GSA MD (genotyping and QC performed by FIMM)		TopMed	1. Autosomal markers in 1000 Genomes phase3 panel with MAF > 0.1 intersecting with our data were used. Markers in the Major Histocompatibility Complex (chr6:25Mb-35Mb) and chromosome 8 inversions (chr8:7Mb-13Mb) were removed. PCs were calculated using 1000G as a reference panel and all samples were projected onto the 1000G PCA space. This was all computed using the Hail software. 2. A random fore…
UCLA Precision Health COVID-19 Biobank	United States	UCLA	AMR	-	-	#VALUE!	95	4569	372.26	169	4495	651.505	Cases & Controls > 50 years	UCLA IRB	GSA 650k array	standard GWAS QC (HWE, missigness, outlier removal)	TopMed Freeze5 using Michigan imputation server.	We limited analyses to unrelated individuals (2nd degree relatives) and performed the ancestry-related PCA analyses on only the typed data. Relatedness was computed using king1.Genotypes were filtered by Mendel error rate (`plink --me 1 1 –set-me-missing`), founders (`plink --filter-founders`), minor allele frequency (plink –maf 0.15), genotype missing call rate (`plink --geno 0.005`), and Hardy-…
UCLA Precision Health COVID-19 Biobank	United States	UCLA	EUR	-	-	#VALUE!	80	17514	318.545	203	17391	802.631	Cases & Controls > 50 years	UCLA IRB	GSA 650k array	standard GWAS QC (HWE, missigness, outlier removal)	TopMed Freeze5 using Michigan imputation server.	see above
UK 100,000 Genomes Project	United Kingdom	genomicsengland100kgp	EUR	-	-	#VALUE!	-	-	#VALUE!	218	62302	868.959	Cases: 53.4 years Controls: 49.7 years	East of England – Cambridge Central REC	All samples were sequenced with 150bp paired-end reads using Illumina HiSeq X and uniformly processed on the Illumina North Star Version 4 Whole Genome Sequencing Workflow (NSV4, version 2.6.53.23); which comprises the iSAAC Aligner (version 03.16.02.19) and Starling Small Variant Caller (version 2.4.7). Samples were aligned to the Homo Sapiens NCBI GRCh38 assembly with decoys. Single-sample gVCF…	Sample QC: Samples with contamination>0.03 (estimated using verifyBamID), excess of chimeric reads>5%, median fragment size<250bp, percentage of AT dropout>10%, percentage of mapped reads<60% were excluded from the analysis. Variant QC: Only variants with a minor allele frequency (MAF)>=0.5% were assessed. Variants are further filtered for a median coverage≥10, median GQ≥20, and a missingness of …	No imputation panel was used. The analyses were conducted using Whole Genome Sequencing data.	Genomics England (genomicsengland100kgp study) method details for ancestry prediction (HGI-covid freezes 1-3). PCA for ancestry prediction We calculated principal components (PCs) and SNP loadings for 1KGP3 by using GCTA v.1.93.1_beta on a 30K set of high-quality independent variants (see separate section on marker selection). We then used the 1KGP3 SNP loadings to calculate projected individual …
UK Biobank	United Kingdom	UKBB	AFR	-	-	#VALUE!	71	7691	281.402	206	7691	802.505	Cases 69.52 years Controls 67.92 years	Northwest Multi-Centre Research Ethics Committee for the UKB	UK Biobank study protocol and details in genotype QC is available online(ref below). Bycroft C, Freeman C, Petkova D, et al. The UK Biobank resource with deep phenotyping and genomic data. Nature 2018; 562: 203–9. Genotyping and quality control of UK Biobank, a large-scale, extensively phenotyped prospective resource. https://biobank.ctsu.ox.ac.uk/crystal/crystal/docs/genotyping_qc.pdf. (accessed…	UK Biobank study protocol and details in genotype QC is available online: Bycroft C, Freeman C, Petkova D, et al. The UK Biobank resource with deep phenotyping and genomic data. Nature 2018; 562: 203–9. Genotyping and quality control of UK Biobank, a large-scale, extensively phenotyped prospective resource. https://biobank.ctsu.ox.ac.uk/crystal/crystal/docs/genotyping_qc.pdf. (accessed Feb 18, 20…	HRC	We previously defined the genetically determined ancestry to minimize bias due to population stratification1. For detailed description, please refer to our previous manuscript1. In brief, high-quality LD-pruned bi-allelic SNPs (38,511 markers) were selected from HapMap3 (minor allele frequency [MAF] > 0.01, minor allele count [MAC] > 5, Hardy-Weinberg equilibrium p > 1 x 10-6, and genotyping call…
UK Biobank	United Kingdom	UKBB	EUR	309	328577	1234.84	1670	328577	6646.22	6490	328577	25457.2	Cases 69.52 years Controls 67.92 years	Northwest Multi-Centre Research Ethics Committee for the UKB	UK Biobank study protocol and details in genotype QC is available online(ref below). Bycroft C, Freeman C, Petkova D, et al. The UK Biobank resource with deep phenotyping and genomic data. Nature 2018; 562: 203–9. Genotyping and quality control of UK Biobank, a large-scale, extensively phenotyped prospective resource. https://biobank.ctsu.ox.ac.uk/crystal/crystal/docs/genotyping_qc.pdf. (accessed…	UK Biobank study protocol and details in genotype QC is available online: Bycroft C, Freeman C, Petkova D, et al. The UK Biobank resource with deep phenotyping and genomic data. Nature 2018; 562: 203–9. Genotyping and quality control of UK Biobank, a large-scale, extensively phenotyped prospective resource. https://biobank.ctsu.ox.ac.uk/crystal/crystal/docs/genotyping_qc.pdf. (accessed Feb 18, 20…	HRC	see above
UK Biobank	United Kingdom	UKBB	SAS	-	-	#VALUE!	71	9231	281.832	309	9231	1195.97	Cases 69.52 years Controls 67.92 years	Northwest Multi-Centre Research Ethics Committee for the UKB	UK Biobank study protocol and details in genotype QC is available online(ref below). Bycroft C, Freeman C, Petkova D, et al. The UK Biobank resource with deep phenotyping and genomic data. Nature 2018; 562: 203–9. Genotyping and quality control of UK Biobank, a large-scale, extensively phenotyped prospective resource. https://biobank.ctsu.ox.ac.uk/crystal/crystal/docs/genotyping_qc.pdf. (accessed…	UK Biobank study protocol and details in genotype QC is available online: Bycroft C, Freeman C, Petkova D, et al. The UK Biobank resource with deep phenotyping and genomic data. Nature 2018; 562: 203–9. Genotyping and quality control of UK Biobank, a large-scale, extensively phenotyped prospective resource. https://biobank.ctsu.ox.ac.uk/crystal/crystal/docs/genotyping_qc.pdf. (accessed Feb 18, 20…	HRC	see above
UK Blood Donors Cohort	United Kingdom	INTERVAL	EUR	-	-	#VALUE!	-	-	#VALUE!	838	40994	3284.85	Cases 43.7 years Controls 47.5 years	The National Research Ethics Service	The UK Biobank Affymetrix Axiom genotyping array	Basic sample QC included removal of duplicate samples, clearly non-European ancestry samples, heterozygosity outliers, high contamination samples, sex mismatches, missing sex information etc. Basic variant QC included removal of batch-specific variant outliers, strong deviators from HWE, low within-batch call-rate, allele frequency deviations across batches etc. Further details can be found in As…	A combined 1000Genomes Phase3 - UK10K reference imputation panel.	1) PCA - flashpca v.1.2.5. Here is quote from the following reference, Astle, W. J., et al. (2016). "The Allelic Landscape of Human Blood Cell Trait Variation and Links to Common Complex Disease." Cell 167(5): 1415-1429 e1419. … a robust set of variants were derived using the same methods as UK Biobank, i.e., selecting autosomal variants … that had passed variant QC …, had MAF R 2.5% and missingn…
VA Million Veteran Program	USA	MVP	AFR	-	-	#VALUE!	349	1745	1163.33	1217	6085	4056.67	Cases 65.6 years Controls 66.5 years	VA Central IRB	Customized Affymetrix Axiom biobank array, the MVP 1.0 Genotyping Array, containing 723,305 variants.	Variants that were poorly called (genotype missingness > 5%) or that deviated from their expected allele frequency based on reference data from the 1000 Genomes Project were excluded. Samples were excluded that had a call rate > 98.5%	1000Genomes version 3 phase 5	Assignment of Racial/Ethnic Groups in the MVP The MVP participants were assigned to mutually exclusive racial/ethnic groups using HARE (Harmonized Ancestry and Race/Ethnicity), a machine learning algorithm that integrates genetically inferred ancestry (GIA) with self-identified race/ethnicity (SIRE) as previously described (PMID 31564439). Briefly, HARE uses GIA to refine SIRE for genetic associa…
VA Million Veteran Program	USA	MVP	EUR	-	-	#VALUE!	436	2180	1453.33	1520	7600	5066.67	Cases 65.6 years Controls 66.5 years	VA Central IRB	Customized Affymetrix Axiom biobank array, the MVP 1.0 Genotyping Array, containing 723,305 variants.	Variants that were poorly called (genotype missingness > 5%) or that deviated from their expected allele frequency based on reference data from the 1000 Genomes Project were excluded. Samples were excluded that had a call rate > 98.5%	1000Genomes version 3 phase 5	see above
VA Million Veteran Program	USA	MVP	HIS	-	-	#VALUE!	117	585	390	510	2550	1700	Cases 65.6 years Controls 66.5 years	VA Central IRB	Customized Affymetrix Axiom biobank array, the MVP 1.0 Genotyping Array, containing 723,305 variants.	Variants that were poorly called (genotype missingness > 5%) or that deviated from their expected allele frequency based on reference data from the 1000 Genomes Project were excluded. Samples were excluded that had a call rate > 98.5%	1000Genomes version 3 phase 5	see above
Val Gardena	Italy	TOPMed_Gardena	EUR	-	-	#VALUE!	-	-	#VALUE!	452	458	909.96	Cases 50.63 years Controls 50.65 years	Ethical Committee of the Healthcare System of the Autonomous Province of Bolzano	Illumina GSA	QC followed the HGI analysis plan	TOPMed	For both studies we calculated 10 PCAs using plink1.9 focusing on chromosome 2 and after pruning the data using these plink commands: "--indep-pairwise 50 10 0.1 --maf”. As reference data set, we used 1000 Genomes Phase 3 and then excluded all individuals that did not cluster with Europeans.

## Sheet: Supp Table 2 - Meta results 
Supplementary Table 2. Genome-wide significant results from three COVID-19 phenotype meta-analyses. Loci that reached genome-wide significance (P < 1.67 × 10-8) in at least one of our three inverse-variance weighted meta-analyses of COVID-19 phenotypes (results for each loci listed for all three phenotypes): critical illness due to COVID-19 (n=6,179 cases and n=1,483,780 controls), hospitalizatio…
rsid	Chromosome (b38)	Position (b38)	Reference allele	Effect Allele	Effect allele frequency (sample size weighted across studies)	COVID-19 phenotype	Beta	SE_beta	OR	lower_CI	upper_CI	Pval	Between study heterogeneity Pval	Between-analysis heterogeneity Pval (from hospitalized vs. reported infection)	Suggested phenotypic impact	Genes in LD region (bold: closest gene)	Genes with coding variants	eGenes	V2G
rs2271616	3	45796521	G	T	0.119	Critical illness	0.12853	0.041417	1.13716	1.04849	1.23332	0.001914	0.156	0.3608	infection susceptibility	SLC6A20	SLC6A20		CCR3
rs2271616	3	45796521	G	T	0.1167	Hospitalized	0.11719	0.026598	1.12433	1.06722	1.1845	1.052e-05	0.1587	0.3608	infection susceptibility	SLC6A20	SLC6A20		CCR3
rs2271616	3	45796521	G	T	0.1178	Reported infection	0.14376	0.011741	1.15461	1.12834	1.18149	1.787e-34	0.3057	0.3608	infection susceptibility	SLC6A20	SLC6A20		CCR3
rs10490770	3	45823240	T	C	0.07517	Critical illness	0.63383	0.038342	1.88482	1.74836	2.03192	2.2e-61	0.05112	1.67e-27	disease severity	LZTFL1			CXCR6
rs10490770	3	45823240	T	C	0.08141	Hospitalized	0.50016	0.027567	1.64899	1.56225	1.74053	1.443e-73	0.002088	1.67e-27	disease severity	LZTFL1			CXCR6
rs10490770	3	45823240	T	C	0.08514	Reported infection	0.14852	0.013113	1.16012	1.13068	1.19032	9.721e-30	7.242e-25	1.67e-27	disease severity	LZTFL1			CXCR6
rs11919389	3	101705614	T	C	0.344	Critical illness	-0.022657	0.024279	0.977598	0.932166	1.02524	0.3507	0.08227	0.841	infection susceptibility	ZBTB11, RPL24, CEP97, NXPE3			NXPE3
rs11919389	3	101705614	T	C	0.3475	Hospitalized	-0.05332	0.015924	0.948077	0.918943	0.978134	0.000813	0.304	0.841	infection susceptibility	ZBTB11, RPL24, CEP97, NXPE3			NXPE3
rs11919389	3	101705614	T	C	0.3515	Reported infection	-0.060432	0.0076756	0.941358	0.927302	0.955627	3.457e-15	0.714	0.841	infection susceptibility	ZBTB11, RPL24, CEP97, NXPE3			NXPE3
rs1886814	6	41534945	A	C	0.03789	Critical illness	0.27527	0.064179	1.31689	1.16123	1.49341	1.793e-05	0.8149	0.00151	disease severity	FOXP4		FOXP4	FOXP4
rs1886814	6	41534945	A	C	0.04242	Hospitalized	0.23258	0.038171	1.26185	1.17089	1.35988	1.108e-09	0.3484	0.00151	disease severity	FOXP4		FOXP4	FOXP4
rs1886814	6	41534945	A	C	0.04664	Reported infection	0.1005	0.018012	1.10572	1.06737	1.14546	2.406e-08	0.2159	0.00151	disease severity	FOXP4		FOXP4	FOXP4
rs72711165	8	124324323	T	C	0.01133	Critical illness	0.20469	0.088988	1.22714	1.03074	1.46098	0.02144	0.2674	0.000477	disease severity	TMEM65			TMEM65
rs72711165	8	124324323	T	C	0.01337	Hospitalized	0.31448	0.052524	1.36955	1.23557	1.51805	2.133e-09	0.5507	0.000477	disease severity	TMEM65			TMEM65
rs72711165	8	124324323	T	C	0.01779	Reported infection	0.074553	0.028717	1.0774	1.01844	1.13978	0.009428	0.1774	0.000477	disease severity	TMEM65			TMEM65
rs912805253	9	133274084	C	T	0.6525	Critical illness	-0.13069	0.027586	0.87749	0.831305	0.92624	2.164e-06	0.008157	0.7	infection susceptibility	ABO	ABO	ABO	ABO
rs912805253	9	133274084	C	T	0.6547	Hospitalized	-0.10286	0.01657	0.902253	0.873421	0.932037	5.37e-10	0.007322	0.7	infection susceptibility	ABO	ABO	ABO	ABO
rs912805253	9	133274084	C	T	0.6512	Reported infection	-0.10004	0.0076008	0.904801	0.891422	0.918381	1.45e-39	0.01437	0.7	infection susceptibility	ABO	ABO	ABO	ABO
rs10774671	12	112919388	G	A	0.6518	Critical illness	0.18223	0.025124	1.19989	1.14224	1.26046	4.076e-13	0.9234	0.0132	disease severity	OAS1, OAS3, OAS2	OAS1, OAS3		OAS1
rs10774671	12	112919388	G	A	0.6642	Hospitalized	0.10147	0.0164	1.1068	1.07179	1.14295	6.139e-10	0.5497	0.0132	disease severity	OAS1, OAS3, OAS2	OAS1, OAS3		OAS1
rs10774671	12	112919388	G	A	0.6692	Reported infection	0.05717	0.0084857	1.05884	1.04137	1.07659	1.613e-11	0.2	0.0132	disease severity	OAS1, OAS3, OAS2	OAS1, OAS3		OAS1
rs1819040	17	46142465	T	A	0.1973	Critical illness	-0.098315	0.028256	0.906363	0.857532	0.957975	0.0005024	0.07574	0.000265	disease severity	ARHGAP27, PLEKHM1, LINC02210-CRHR1, CRHR1, SPPL2C, MAPT, STH, KANSL1, LRRC37A, ARL17B, LRRC37A2, ARL17A, NSF, WNT3	ARHGAP27, KANSL1, MAPT, SPPL2C, STH	ARL17B, KANSL1, MAPT, WNT3
rs1819040	17	46142465	T	A	0.1855	Hospitalized	-0.12895	0.020228	0.879018	0.844849	0.914568	1.834e-10	0.3274	0.000265	disease severity	ARHGAP27, PLEKHM1, LINC02210-CRHR1, CRHR1, SPPL2C, MAPT, STH, KANSL1, LRRC37A, ARL17B, LRRC37A2, ARL17A, NSF, WNT3	ARHGAP27, KANSL1, MAPT, SPPL2C, STH	ARL17B, KANSL1, MAPT, WNT3	KANSL1
rs1819040	17	46142465	T	A	0.184	Reported infection	-0.043776	0.009594	0.957168	0.939338	0.975337	5.046e-06	0.828	0.000265	disease severity	ARHGAP27, PLEKHM1, LINC02210-CRHR1, CRHR1, SPPL2C, MAPT, STH, KANSL1, LRRC37A, ARL17B, LRRC37A2, ARL17A, NSF, WNT3	ARHGAP27, KANSL1, MAPT, SPPL2C, STH	ARL17B, KANSL1, MAPT, WNT3
rs77534576	17	49863303	C	T	0.03275	Critical illness	0.36876	0.062827	1.44594	1.27841	1.63542	4.371e-09	0.5081	0.00173	disease severity	KAT7, TAC4		DLX3	FLJ45513
rs77534576	17	49863303	C	T	0.03319	Hospitalized	0.22778	0.044002	1.25581	1.15204	1.36892	2.259e-07	0.00931	0.00173	disease severity	KAT7, TAC4		DLX3	FLJ45513
rs77534576	17	49863303	C	T	0.03678	Reported infection	0.081064	0.020931	1.08444	1.04085	1.12985	0.0001075	0.01598	0.00173	disease severity	KAT7, TAC4		DLX3	FLJ45513
rs2109069	19	4719431	G	A	0.3158	Critical illness	0.23073	0.024084	1.25952	1.20145	1.3204	9.681e-22	0.3182	1.84e-06	disease severity	DPP9			DPP9
rs2109069	19	4719431	G	A	0.3118	Hospitalized	0.14362	0.016984	1.15445	1.11665	1.19352	2.756e-17	0.1565	1.84e-06	disease severity	DPP9			DPP9
rs2109069	19	4719431	G	A	0.315	Reported infection	0.047877	0.0081409	1.04904	1.03244	1.06591	4.075e-09	6.71e-05	1.84e-06	disease severity	DPP9			DPP9
rs74956615	19	10317045	T	A	0.04816	Critical illness	0.36046	0.052926	1.43399	1.29269	1.59073	9.712e-12	0.223	1.69e-05	disease severity	ICAM1, ICAM4, ICAM5, ZGLP1, FDX2, RAVER1, ICAM3, TYK2	TYK2		ICAM5
rs74956615	19	10317045	T	A	0.04778	Hospitalized	0.23614	0.037979	1.26635	1.17551	1.36421	5.048e-10	0.0001936	1.69e-05	disease severity	ICAM1, ICAM4, ICAM5, ZGLP1, FDX2, RAVER1, ICAM3, TYK2	TYK2		ICAM5
rs74956615	19	10317045	T	A	0.05221	Reported infection	0.053808	0.018526	1.05528	1.01765	1.0943	0.003679	0.001766	1.69e-05	disease severity	ICAM1, ICAM4, ICAM5, ZGLP1, FDX2, RAVER1, ICAM3, TYK2	TYK2		ICAM5
rs4801778	19	48867352	G	T	0.1759	Critical illness	-0.090782	0.030716	0.913217	0.85986	0.969884	0.003121	0.5788	0.907	infection susceptibility	PLEKHA4, PPP1R15A, TULP2, NUCB1	PPP1R15A		TULP2, HSD17B14
rs4801778	19	48867352	G	T	0.1758	Hospitalized	-0.045607	0.020882	0.955417	0.917103	0.995333	0.02896	0.908	0.907	infection susceptibility	PLEKHA4, PPP1R15A, TULP2, NUCB1	PPP1R15A		TULP2, HSD17B14
rs4801778	19	48867352	G	T	0.1798	Reported infection	-0.055497	0.0097322	0.946015	0.928141	0.964233	1.181e-08	0.901	0.907	infection susceptibility	PLEKHA4, PPP1R15A, TULP2, NUCB1	PPP1R15A		TULP2, HSD17B14
rs13050728	21	33242905	T	C	0.6617	Critical illness	-0.19985	0.02408	0.818854	0.781104	0.858427	1.045e-16	0.6421	8.21e-10	disease severity	IFNAR2		IFNAR2	IFNAR2
rs13050728	21	33242905	T	C	0.6511	Hospitalized	-0.14987	0.016239	0.86082	0.833853	0.888659	2.719e-20	0.1939	8.21e-10	disease severity	IFNAR2		IFNAR2	IFNAR2
rs13050728	21	33242905	T	C	0.651	Reported infection	-0.033939	0.0077763	0.96663	0.952009	0.981476	1.275e-05	0.0007112	8.21e-10	disease severity	IFNAR2		IFNAR2	IFNAR2

## Sheet: Supp Table 2 - OLD
Supplementary Table 2. COVID-19 meta-analysis lead variant results extended. We report extended information for each locus that reached genome-wide significance in the three main meta-analyses (all genetic ancestries included) (P-value from two-sided inverse variance weighted meta-analysis): critical illness due to COVID-19 (n=6,179 cases and n=1,483,780 controls), hospitalization due to COVID-19…
Critical illness
Contig (b38)	chr	pos	Ref	Effect allele	rsid	Beta	Pval	Between-study heterogeneity Pval	Between-analysis heterogeneity Pval (hospitalized vs. reported infection)	Suggested phenotypic impact	Closest gene	Genes in LD	Coding variants	eGenes	V2G	PoPS (score)
3:45823240:T:C	3	45823240	T	C	rs10490770	0.63383	2.2e-61	0.05112	1.67e-27	disease severity	LZTFL1	LZTFL1	NA	NA	CXCR6	CCR9 (0.93), CXCR6 (0.75)
12:112919388:G:A	12	112919388	G	A	rs10774671	0.18223	4.076e-13	0.9234	0.0132	disease severity	OAS1	OAS1,OAS3,OAS2	OAS1,OAS3	NA	OAS1	OAS3 (0.59)
17:49863303:C:T	17	49863303	C	T	rs77534576	0.36876	4.371e-09	0.5081	0.00173	disease severity	TAC4	KAT7,TAC4	NA	DLX3 (L)	FLJ45513	NA
19:4719431:G:A	19	4719431	G	A	rs2109069	0.23073	9.681e-22	0.3182	1.84e-06	disease severity	DPP9	DPP9	NA	NA	DPP9	TNFAIP8L1 (0.51), PLIN5 (0.36)
19:10317045:T:A	19	10317045	T	A	rs74956615	0.36046	9.712e-12	0.223	1.69e-05	disease severity	RAVER1	ICAM1,ICAM4,ICAM5,ZGLP1,FDX2,RAVER1,ICAM3,TYK2	TYK2	NA	ICAM5	TYK2 (0.83), EIF3G (0.31)
21:33242905:T:C	21	33242905	T	C	rs13050728	-0.19985	1.045e-16	0.6421	8.21e-10	disease severity	IFNAR2	IFNAR2	NA	IFNAR2 (L)	IFNAR2	IFNAR2 (0.67), IFNGR2 (0.58)
Hospitalization
Contig (b38)	chr	pos	Ref	Effect allele	rsid	Beta	Pval	Between-study heterogeneity Pval	Between-analysis heterogeneity Pval (hospitalized vs. reported infection)	Suggested phenotypic impact	Closest gene	Genes in LD	Coding variants	eGenes	V2G	PoPS (score)
3:45823240:T:C	3	45823240	T	C	rs10490770	0.50016	1.443e-73	0.002088	1.67e-27	disease severity	LZTFL1	LZTFL1	NA	NA	CXCR6	CXCR6 (0.47), XCR1 (0.39)
6:41534945:A:C	6	41534945	A	C	rs1886814	0.23258	1.108e-09	0.3484	0.00151	disease severity	FOXP4	NA	NA	FOXP4 (L)	FOXP4	TREM1 (0.51)
8:124324323:T:C	8	124324323	T	C	rs72711165	0.31448	2.133e-09	0.5507	0.000477	disease severity	TMEM65	TMEM65	NA	NA	TMEM65	NDUFB9 (0.30)
9:133274084:C:T	9	133274084	C	T	rs912805253	-0.10286	5.37e-10	0.007322	0.7	infection susceptibility	ABO	NA	ABO	ABO (L)	ABO	GBGT1 (0.72), SURF1 (0.40)
12:112919388:G:A	12	112919388	G	A	rs10774671	0.10147	6.139e-10	0.5497	0.0132	disease severity	OAS1	OAS1,OAS3,OAS2	OAS1,OAS3	NA	OAS1	NA
17:46142465:T:A	17	46142465	T	A	rs1819040	-0.12895	1.834e-10	0.3274	0.000265	disease severity	KANSL1	ARHGAP27,PLEKHM1,LINC02210-CRHR1,CRHR1,SPPL2C,MAPT,STH,KANSL1,LRRC37A,ARL17B,LRRC37A2,ARL17A,NSF,WNT3	ARHGAP27,KANSL1,MAPT,SPPL2C,STH	ARL17B (L), KANSL1 (L), MAPT (L), WNT3 (L)	KANSL1	MAPT (1.97), KANSL1 (1.20)
19:4719431:G:A	19	4719431	G	A	rs2109069	0.14362	2.756e-17	0.1565	1.84e-06	disease severity	DPP9	DPP9	NA	NA	DPP9	TICAM1 (0.42)
19:10317045:T:A	19	10317045	T	A	rs74956615	0.23614	5.048e-10	0.0001936	1.69e-05	disease severity	RAVER1	ICAM1,ICAM4,ICAM5,ZGLP1,FDX2,RAVER1,ICAM3,TYK2	TYK2	NA	ICAM5	TYK2 (0.93), DNMT1 (0.56)
21:33242905:T:C	21	33242905	T	C	rs13050728	-0.14987	2.719e-20	0.1939	8.21e-10	disease severity	IFNAR2	IFNAR2	NA	IFNAR2 (L)	IFNAR2	IFNAR2 (1.49), IFNAR1 (0.63)
Reported infection
Contig (b38)	chr	pos	Ref	Effect allele	rsid	Beta	Pval	Between-study heterogeneity Pval	Between-analysis heterogeneity Pval (hospitalized vs. reported infection)	Suggested phenotypic impact	Closest gene	Genes in LD	Coding variants	eGenes	V2G	PoPS (score)
3:45796521:G:T	3	45796521	G	T	rs2271616	0.14376	1.787e-34	0.3057	0.3608	infection susceptibility
3:45823240:T:C	3	45823240	T	C	rs10490770	0.14852	9.721e-30	7.242e-25	1.67e-27	disease severity	LZTFL1	LZTFL1	NA	NA	CXCR6	LZTFL1 (0.67), SLC6A20 (0.38)
3:101705614:T:C	3	101705614	T	C	rs11919389	-0.060432	3.457e-15	0.714	0.841	infection susceptibility	RPL24	ZBTB11,RPL24,CEP97,NXPE3	NA	NA	NXPE3	NFKBIZ (0.83), PCNP (0.36)
9:133274084:C:T	9	133274084	C	T	rs912805253	-0.10004	1.45e-39	0.01437	0.7	infection susceptibility	ABO	NA	ABO	ABO (L)	ABO	GBGT1 (0.41), SURF1 (0.40)
12:112919388:G:A	12	112919388	G	A	rs10774671	0.05717	1.613e-11	0.2	0.0132	disease severity	OAS1	OAS1,OAS3,OAS2	OAS1,OAS3	NA	OAS1	OAS1 (0.88), OAS3 (0.47)
19:4719431:G:A	19	4719431	G	A	rs2109069	0.047877	4.075e-09	6.71e-05	1.84e-06	disease severity	DPP9	DPP9	NA	NA	DPP9	NA
19:48867352:G:T	19	48867352	G	T	rs4801778	-0.055497	1.181e-08	0.901	0.907	infection susceptibility	PLEKHA4	PLEKHA4,PPP1R15A,TULP2,NUCB1	PPP1R15A	NA	TULP2, HSD17B14	PPP1R15A (0.78), FUT2 (0.41)

## Sheet: meta results extended with all 
Supplementary Table 2. COVID-19 meta-analysis lead variant results exteded. We report extended information for each locus that reached genome-wide significance in the three main meta-analyses (all genetic ancestries included): critical illness due to COVID-19 (n=6,179 cases and n=1,483,780 controls), hospitalization due to COVID-19 (n=13,641 cases and 2,070,709 controls), and reported SARS-COV-2 …
TODO: remove the crossed out (no more significant) lines? edit legend accordingly.
Critical illness
Contig (b38)	chr	pos	Ref	Effect allele	rsid	Beta	Pval	Between-study heterogeneity Pval	Between-analysis heterogeneity Pval (hospitalized vs. reported infection)	Suggested phenotypic impact	Closest gene	Genes in LD	Coding variants	eGenes	V2G	PoPS (score)
3:45823240:T:C	3	45823240	T	C	rs10490770	0.63383	2.2e-61	0.05112	1.67e-27	disease severity	LZTFL1	LZTFL1	NA	NA	CXCR6	CCR9 (0.93), CXCR6 (0.75)
12:112919388:G:A	12	112919388	G	A	rs10774671	0.18223	4.076e-13	0.9234	0.0132	disease severity	OAS1	OAS1,OAS3,OAS2	OAS1,OAS3	NA	OAS1	OAS3 (0.59)
17:49863303:C:T	17	49863303	C	T	rs77534576	0.36876	4.371e-09	0.5081	0.00173	disease severity	TAC4	KAT7,TAC4	NA	DLX3 (L)	FLJ45513	NA
19:4719431:G:A	19	4719431	G	A	rs2109069	0.23073	9.681e-22	0.3182	1.84e-06	disease severity	DPP9	DPP9	NA	NA	DPP9	TNFAIP8L1 (0.51), PLIN5 (0.36)
19:10317045:T:A	19	10317045	T	A	rs74956615	0.36046	9.712e-12	0.223	1.69e-05	disease severity	RAVER1	ICAM1,ICAM4,ICAM5,ZGLP1,FDX2,RAVER1,ICAM3,TYK2	TYK2	NA	ICAM5	TYK2 (0.83), EIF3G (0.31)
21:33242905:T:C	21	33242905	T	C	rs13050728	-0.19985	1.045e-16	0.6421	8.21e-10	disease severity	IFNAR2	IFNAR2	NA	IFNAR2 (L)	IFNAR2	IFNAR2 (0.67), IFNGR2 (0.58)
Hospitalization
Contig (b38)	chr	pos	Ref	Effect allele	rsid	Beta	Pval	Between-study heterogeneity Pval	Between-analysis heterogeneity Pval (hospitalized vs. reported infection)	Suggested phenotypic impact	Closest gene	Genes in LD	Coding variants	eGenes	V2G	PoPS (score)
1:155203736:G:A	1	155203736	G	A	rs67579710	-0.13796	3.377e-08	0.5036	0.000115	disease severity	THBS3	KRTCAP2,TRIM46,MUC1,THBS3,MTX1	THBS3	NA	THBS3	PBXIP1 (0.58), EFNA4 (0.35)
2:166061783:G:T	2	166061783	G	T	rs1381109	-0.096227	4.214e-08	0.8128	0.000114	disease severity	SCN1A	SCN1A	NA	NA	SCN1A-AS1	SCN1A (0.44)
3:45823240:T:C	3	45823240	T	C	rs10490770	0.50016	1.443e-73	0.002088	1.67e-27	disease severity	LZTFL1	LZTFL1	NA	NA	CXCR6	CXCR6 (0.47), XCR1 (0.39)
6:41534945:A:C	6	41534945	A	C	rs1886814	0.23258	1.108e-09	0.3484	0.00151	disease severity	FOXP4	NA	NA	FOXP4 (L)	FOXP4	TREM1 (0.51)
8:124324323:T:C	8	124324323	T	C	rs72711165	0.31448	2.133e-09	0.5507	0.000477	disease severity	TMEM65	TMEM65	NA	NA	TMEM65	NDUFB9 (0.30)
9:133274084:C:T	9	133274084	C	T	rs912805253	-0.10286	5.37e-10	0.007322	0.7	infection susceptibility	ABO	NA	ABO	ABO (L)	ABO	GBGT1 (0.72), SURF1 (0.40)
12:112919388:G:A	12	112919388	G	A	rs10774671	0.10147	6.139e-10	0.5497	0.0132	disease severity	OAS1	OAS1,OAS3,OAS2	OAS1,OAS3	NA	OAS1	NA
17:46142465:T:A	17	46142465	T	A	rs1819040	-0.12895	1.834e-10	0.3274	0.000265	disease severity	KANSL1	ARHGAP27,PLEKHM1,LINC02210-CRHR1,CRHR1,SPPL2C,MAPT,STH,KANSL1,LRRC37A,ARL17B,LRRC37A2,ARL17A,NSF,WNT3	ARHGAP27,KANSL1,MAPT,SPPL2C,STH	ARL17B (L), KANSL1 (L), MAPT (L), WNT3 (L)	KANSL1	MAPT (1.97), KANSL1 (1.20)
19:4719431:G:A	19	4719431	G	A	rs2109069	0.14362	2.756e-17	0.1565	1.84e-06	disease severity	DPP9	DPP9	NA	NA	DPP9	TICAM1 (0.42)
19:10317045:T:A	19	10317045	T	A	rs74956615	0.23614	5.048e-10	0.0001936	1.69e-05	disease severity	RAVER1	ICAM1,ICAM4,ICAM5,ZGLP1,FDX2,RAVER1,ICAM3,TYK2	TYK2	NA	ICAM5	TYK2 (0.93), DNMT1 (0.56)
21:33242905:T:C	21	33242905	T	C	rs13050728	-0.14987	2.719e-20	0.1939	8.21e-10	disease severity	IFNAR2	IFNAR2	NA	IFNAR2 (L)	IFNAR2	IFNAR2 (1.49), IFNAR1 (0.63)
Reported infection
Contig (b38)	chr	pos	Ref	Effect allele	rsid	Beta	Pval	Between-study heterogeneity Pval	Between-analysis heterogeneity Pval (hospitalized vs. reported infection)	Suggested phenotypic impact	Closest gene	Genes in LD	Coding variants	eGenes	V2G	PoPS (score)
3:45773677:T:C	3	45773677	T	C	rs114257039	0.34291	1.413e-15	0.1264	NA	infection susceptibility
3:45796521:G:T	3	45796521	G	T	rs2271616	0.14376	1.787e-34	0.3057	0.3608	infection susceptibility
3:45796808:G:A	3	45796808	G	A	rs2531743	0.056385	8.032e-13	0.1704	0.6161	infection susceptibility
3:45823240:T:C	3	45823240	T	C	rs10490770	0.14852	9.721e-30	7.242e-25	1.67e-27	disease severity	LZTFL1	LZTFL1	NA	NA	CXCR6	LZTFL1 (0.67), SLC6A20 (0.38)
3:101705614:T:C	3	101705614	T	C	rs11919389	-0.060432	3.457e-15	0.714	0.841	infection susceptibility	RPL24	ZBTB11,RPL24,CEP97,NXPE3	NA	NA	NXPE3	NFKBIZ (0.83), PCNP (0.36)
5:13939721:A:C	5	13939721	A	C	rs10070196	0.043967	2.321e-08	0.1906	0.917	infection susceptibility	DNAH5	DNAH5	NA	NA	DNAH5	DNAH5 (0.61)
6:41534945:A:C	6	41534945	A	C	rs1886814	0.1005	2.406e-08	0.2159	0.00151	disease severity	FOXP4	NA	NA	FOXP4 (L)	FOXP4	NA
9:133274084:C:T	9	133274084	C	T	rs912805253	-0.10004	1.45e-39	0.01437	0.7	infection susceptibility	ABO	NA	ABO	ABO (L)	ABO	GBGT1 (0.41), SURF1 (0.40)
12:112919388:G:A	12	112919388	G	A	rs10774671	0.05717	1.613e-11	0.2	0.0132	disease severity	OAS1	OAS1,OAS3,OAS2	OAS1,OAS3	NA	OAS1	OAS1 (0.88), OAS3 (0.47)
19:4719431:G:A	19	4719431	G	A	rs2109069	0.047877	4.075e-09	6.71e-05	1.84e-06	disease severity	DPP9	DPP9	NA	NA	DPP9	NA
19:48867352:G:T	19	48867352	G	T	rs4801778	-0.055497	1.181e-08	0.901	0.907	infection susceptibility	PLEKHA4	PLEKHA4,PPP1R15A,TULP2,NUCB1	PPP1R15A	NA	TULP2, HSD17B14	PPP1R15A (0.78), FUT2 (0.41)

## Sheet: Sheet23
minp	rsid	SNP	LD region b37	genes	A2 AF	A2 N	A2 beta	A2 p	A2 het p		B2 N	B2 beta	B2 p	B2 het p		C2 N	C2 beta	C2 p	C2 het p		Unpubblished?	Andrea's comments
1.607e-73	rs10490770	3:45823240:T:C	chr3:45821938-45929644	SLC6A20,LZTFL1,CCR9	0.07558	19	0.60666	2.655e-60	0.006572		34	0.49108	1.607e-73	0.001027		52	0.1493	2.867e-30	7.12e-25		no - Host(age)	This is the well-known chr3 top signal. Associated with severity
1.556e-39	rs912805253	9:133274084:C:T	chr9:136112908-136169500	ABO	0.6525	16	-0.13044	2.509e-06	0.005219		33	-0.10292	5.77e-10	0.005316		50	-0.10005	1.556e-39	0.01127		no - Host(age)	ABO signal, mostly susceptibility
9.398e-22	rs13050728	21:33242905:T:C	chr21:34569235-34655053	IFNAR2,IL10RB-AS1,IL10RB	0.6615	21	-0.20714	1.077e-18	0.6045		36	-0.15387	9.398e-22	0.1491		55	-0.035476	4.787e-06	0.0001571		no - GenOMMIC	IFNAR2/IL10RB signal
7.244e-21	rs2109069	19:4719431:G:A	chr19:4695016-4746931	DPP9	0.3159	21	0.22148	7.244e-21	0.1488		36	0.14062	6.734e-17	0.1165		51	0.047561	4.802e-09	6.541e-05		no - GenOMMIC	Intron DPP9, association with ILD
8.741e-17	rs143334143	6:31153649:G:A	chr6:31025717-31348111	HCG22,C6orf15,PSORS1C1,CDSN,PSORS1C2,POLR2LP1,CCHCR1,TCF19,POU5F1,PSORS1C3,HCG27,HLA-C,USP8P1,RPL3P2,WASF5P,HLA-B,DHFRP2,FGFR3P1,RNU6-1133P,RNU6-283P	0.09397	21	0.29381	8.741e-17	0.0004755		37	0.17285	1.313e-11	2.851e-05		55	0.067232	1.358e-07	0.0001155		no - GenOMMIC	Intron to CCHCR1, associated with celiac disease and asthma, might be HLA. High heterogeneity
6.502e-15	rs11919389	3:101705614:T:C	chr3:101254911-101572553	TRMT10C,PCNP,ZBTB11,ZBTB11-AS1,RPL24,PDCL3P4,CEP97,NXPE3,NFKBIZ,RNU6-1256P	0.3441	21	-0.016276	0.4929	0.0293		38	-0.050314	0.001428	0.1585		56	-0.059692	6.502e-15	0.5271		yes	The top signal for susceptibility-only. Intergenic, not other signal for this SNP
2.915e-14	rs622568	7:54580201:A:C	chr7:54603875-54692096	VSTM2A,VSTM2A-OT1,RNU6-1125P	0.1324	16	0.23583	2.915e-14	6.905e-16		30	0.13575	3.298e-10	4.912e-16		48	0.025084	0.02095	2.976e-19		Why not reported by genOMMIC?	High heterogeneity, fewer studies, just driven by the genOMMIC study. Strange p-value for the AFR genOMMIC
6.549e-12	rs2269899	12:112944151:C:T	chr12:113328870-113456597	RPH3A,OAS1,OAS3,OAS2,IMMP1LP2	0.6575	21	0.16097	6.549e-12	0.1177		37	0.094242	5.375e-09	0.08174		52	0.04558	4.402e-09	0.000961		no - GenOMMIC	OAS gene cluster. Support from scRNA and pQTL MR (OAS1 being the causal gene)
1.333e-11	rs74956615	19:10317045:T:A	chr19:10377230-10606018	ICAM1,ICAM4,ICAM5,ZGLP1,FDX2,RAVER1,ICAM3,TYK2,CDC37,PDE4A,KEAP1	0.04816	16	0.35861	1.333e-11	0.19		27	0.23503	6.351e-10	0.0001376		46	0.053448	0.003923	0.001534		no - GenOMMIC	We think is TYK2? Linked to ICAM5 by openTarget, associated with many autoimmune diseases. However this is a 3 prime UTR variant for RAVER1 or FDX2, gnomAD and opentarget are contradictories on this. Strong signal coming from genomicc
8.804e-10	rs1886814	6:41534945:A:C	chr6:41460093-41525196	FOXP4-AS1,LINC01276,FOXP4	0.03789	15	0.279	1.459e-05	0.7984		31	0.23428	8.804e-10	0.336		46	0.10081	2.205e-08	0.1999		yes	Intron FOXP4, more common in EAS and latinos
1.66e-09	rs72711165	8:124324323:T:C	chr8:125268087-125402790	TMEM65,RNU6-756P	0.01133	19	0.2095	0.01868	0.2817		36	0.31683	1.66e-09	0.5746		53	0.075158	0.00888	0.1774		yes	Intron to TMEM65, more common in EAS otherwise rare in EUR (<1%)
2.544e-09	rs1819040	17:46142465:T:A	chr17:43699870-44728736	CRHR1-IT1,CRHR1,CRHR1,MAPT-AS1,SPPL2C,MAPT,MAPT-IT1,STH,KANSL1,KANSL1-AS1,ARL17B,LRRC37A,NSFP1,LRRC37A2,ARL17A,FAM215B,NSF,RNU7-101P,RN7SL656P,RN7SL199P	0.1975	18	-0.083059	0.003156	0.08585		32	-0.1204	2.544e-09	0.2655		50	-0.041892	1.257e-05	0.8783		yes	Closest: KANSL1. Big association with neuroticism and male-pattern baldness. Quite consistent across studies, strongest P-value for UKBB
3.975e-09	rs7087055	10:127940562:A:T	chr10:129687380-129769479	CLRN3,PTPRE	0.1712	21	0.15787	3.975e-09	2.344e-11		37	0.084354	2.572e-06	1.894e-11		53	0.013962	0.1363	2.949e-11		yes	Suspicious, mostly driven by genOMMIC with a p-value 10e-10 in AFR and does not seem to be more common in AFR. Uncontrolled pop-strat??
6.046e-09	rs570968614	7:106815451:A:G	chr7:106435897-106475897		0.003177	10	1.3732	6.046e-09	0.1283		NA	NA	NA	NA		22	-0.040665	0.6636	0.01977		yes	Closest to IK3CG. No phewas signal. Signal driven by A2, Why not in B2?
1.571e-08	rs77534576	17:49863303:C:T	chr17:47848921-47977952	FAM117A,KAT7,TAC4	0.0332	18	0.34598	1.571e-08	0.3709		35	0.21932	4.498e-07	0.006515		52	0.079942	0.000128	0.01449		yes	Quite a rare variants (˜3% in EUR), associated with loss of Y. Closest gene TAC4. Signal driven by A2
1.727e-08	rs4801778	19:48867352:G:T	chr19:49341255-49433819	PLEKHA4,PPP1R15A,TULP2,NUCB1,NUCB1-AS1	0.1762	20	-0.083107	0.005677	0.5693		36	-0.042396	0.04036	0.9254		52	-0.054747	1.727e-08	0.9131		yes	Suceptibility signal. Associated with haematological traits. Closest gene PLEKHA4, but opentargets assigns TULP2
2.432e-08	rs189892547	2:174744102:G:T	chr2:175232178-176065607	CIR1,SCRN3,GPR155,WIPF1,H3F3AP4,CHRNA1,CHN1,ATF2,ATP5G3,RNU6-5P,RNU6-763P,RNU6-1290P,MIR933	0.005143	10	0.31901	0.2328	0.3694		NA	NA	NA	NA		24	0.34116	2.432e-08	0.9306		yes	Susceptibility signal. Very rare variant < 1% across populations. Can we trust this?
2.631e-08	rs173090	5:13954842:A:G	chr5:13914349-13975264	DNAH5	0.2787	16	-0.025398	0.394	0.8862		29	-0.060306	0.001986	0.382		47	-0.046814	2.631e-08	0.6404		yes	Susceptibility signal. Closest gene: DNAH5, it has been associated with lung function
2.8e-08	rs1381109	2:166061783:G:T	chr2:166793930-166955911	TTC21B,TTC21B-AS1,SCN1A	0.3758	17	-0.11012	0.0001815	0.334		33	-0.097734	2.8e-08	0.8349		51	-0.021114	0.007035	0.1679		yes	Close to SCN1A, associated with educational attainment.
2.841e-08	rs41264915	1:155197995:A:G	chr1:155117395-155218264	HMGN2P18,KRTCAP2,TRIM46,MUC1,MIR92B,THBS3,MTX1,GBAP1,MTX1P1,GBA,FAM189B	0.1025	20	-0.18661	1.702e-07	0.8306		36	-0.13646	2.841e-08	0.4728		52	-0.020221	0.08589	0.2016		yes	Closest gene MUC1, associated with lung function and fat mass
2.952e-08	rs139205642	4:99606107:G:T	chr4:100507264-100653031	MTTP	0.003919	12	1.0793	2.952e-08	0.3545		16	0.44094	0.003377	0.03271		29	0.20227	0.002786	0.04208		yes	Very rare variant, surprising to see such strong in A2, but less in B2. No phewas associations
4.133e-08	rs151214480	18:68535669:G:A	chr18:66182906-66222906		0.004412	10	0.90894	0.0001209	0.5193		17	0.72994	4.133e-08	0.7788		22	0.16808	0.005999	0.8194		yes	Very rare variant. Maybe legit, a couple of unexpected studies driving this: GHS and LGDB
4.753e-08	rs78707042	21:40909744:G:A	chr21:42244148-42301670		0.01149	13	0.77261	4.753e-08	0.1961		22	0.2891	0.001447	0.3496		37	0.057277	0.1251	0.581		yes	Rare variant. Most common in Finland (˜2%). Driven by A2, surprising that the effect is reduced in B2
5.03e-08	rs140228296	2:207857627:A:C	chr2:208696546-208828906	PLEKHM3	0.01822	13	0.36987	0.00087	0.7447		25	0.37632	5.03e-08	0.4885		42	0.10064	0.000658	0.6875
5.526e-08	rs71521337	8:29461186:C:T	chr8:29266954-29346067		0.06381	15	-0.16731	0.005251	0.5903		28	-0.19442	5.526e-08	0.4197		45	-0.031982	0.05087	0.06982
7.846e-08	rs11545118	1:198322204:T:C	chr1:198099951-198461768	NEK7,PRR13P1	0.003724	12	0.56529	0.01859	0.1213		16	0.75981	7.846e-08	0.5253		26	0.1801	0.004156	0.135
9.282e-08	rs111832114	10:109881083:A:G	chr10:111143351-111972402	PHB2P1,BTF3P15,XPNPEP1,ADD3-AS1,ADD3,SNRPGP12,MXI1,U4,RN7SL450P	0.003508	12	1.289	9.282e-08	0.5465		NA	NA	NA	NA		24	0.20378	0.006897	0.868

## Sheet: Supp Table 5 - phewas colocaliz
Supplementary Table 5. Genes that colocalize with phenotypes for whom the COVID-19 SNPs that are in credible set.
Legend		covid_var	locus_var	locus_study	locus_trait	coloc_var	coloc_study	gene	tissue	beta	h3	h4	log2h4h3
COVID19_var_ChrID: chrosomal location of rSID, reference allele, alternate allele for COVID-19 associated loci		19:10352442:G:C	19_10317045_T_A	GCST004607	Plateletcrit	19_10381598_C_T	eQTLGen	TYK2	Blood	0.105955	1.4e-07	1	22.7695
locus_var: tag_var or covid_var found in the 95% credible set of locus_study		9:133257521:T:TC	9_133271018_TAAGAC_T	NEALE2_23129_raw	Trunk fat-free mass	9_133270637_A_AT	QUACH_2016	ABO	Monocyte iav	NA	0.00128072	0.998681	9.60692
Study.ID: Study origin of phenotype		9:133257521:T:TC	9_133271018_TAAGAC_T	NEALE2_23129_raw	Trunk fat-free mass	9_133270497_G_GA	QUACH_2016	ABO	Monocyte naive	NA	0.00131721	0.998643	9.56634
Trait: phenotype description		9:133257521:T:TC	9_133271018_TAAGAC_T	NEALE2_23129_raw	Trunk fat-free mass	9_133270497_G_GA	QUACH_2016	ABO	Monocyte r848	NA	0.00138084	0.998579	9.49818
coloc_var_ChrID: chrosomal location of rSID, reference allele, alternate allele for colocalized locus		9:133257521:T:TC	9_133271018_TAAGAC_T	NEALE2_23130_raw	Trunk predicted mass	9_133270637_A_AT	QUACH_2016	ABO	Monocyte iav	NA	0.00139092	0.998554	9.48766
coloc_Study.ID: Study origin of colocalized phenotype		9:133257521:T:TC	9_133271018_TAAGAC_T	NEALE2_23129_raw	Trunk fat-free mass	9_133270637_A_AT	QUACH_2016	ABO	Monocyte pam3csk4	NA	0.00141589	0.998543	9.46197
coloc_Trait: phenotype description for colocalized trait		9:133257521:T:TC	9_133271018_TAAGAC_T	NEALE2_23130_raw	Trunk predicted mass	9_133270497_G_GA	QUACH_2016	ABO	Monocyte naive	NA	0.00142829	0.998515	9.44936
Gene: Colocalizing gene		9:133257521:T:TC	9_133271018_TAAGAC_T	NEALE2_23130_raw	Trunk predicted mass	9_133270497_G_GA	QUACH_2016	ABO	Monocyte r848	NA	0.00149515	0.998448	9.38326
tissue:tissue where gene expression is assessed in coloc_study		9:133257521:T:TC	9_133271018_TAAGAC_T	NEALE2_23130_raw	Trunk predicted mass	9_133270637_A_AT	QUACH_2016	ABO	Monocyte pam3csk4	NA	0.00153259	0.998409	9.34752
beta:effect of the ALT allele of locus_var on gene expression in the respective tissues		9:133257521:T:TC	9_133271018_TAAGAC_T	NEALE2_23129_raw	Trunk fat-free mass	9_133270637_A_AT	HIPSCI	ABO	Ipsc	NA	0.00178712	0.998166	9.1255
h3:posterior probability that signals do not colocalise		9:133257521:T:TC	9_133271018_TAAGAC_T	NEALE2_23130_raw	Trunk predicted mass	9_133270637_A_AT	HIPSCI	ABO	Ipsc	NA	0.00188746	0.998046	9.04652
h4:posterior probability that signals colocalise		9:133257521:T:TC	9_133271018_TAAGAC_T	NEALE2_23129_raw	Trunk fat-free mass	9_133270004_C_A	CEDAR	ABO	Rectum	NA	0.0019937	0.99729	8.96642
		19:10352442:G:C	19_10352442_G_C	SAIGE_714_1	Rheumatoid arthritis	19_10286554_C_T	SUN2018	ICAM5	Blood plasma	-0.7121	0.00206179	0.995896	8.91596
		9:133257521:T:TC	9_133271018_TAAGAC_T	NEALE2_23130_raw	Trunk predicted mass	9_133270004_C_A	CEDAR	ABO	Rectum	NA	0.00211163	0.997121	8.88327
		19:10352442:G:C	19_10352442_G_C	NEALE2_20002_1453	Psoriasis | non-cancer illness code, self-reported	19_10349293_G_A	eQTLGen	ICAM3	Blood	0.0206419	0.00252143	0.997479	8.6279
		9:133257521:T:TC	9_133271018_TAAGAC_T	NEALE2_23129_raw	Trunk fat-free mass	9_133270497_G_GA	VAN_DE_BUNT_2015	ABO	Pancreatic islet	NA	0.0026163	0.997298	8.57435
		9:133257521:T:TC	9_133271018_TAAGAC_T	NEALE2_23129_raw	Trunk fat-free mass	9_133270497_G_GA	CEDAR	ABO	Transverse colon	NA	0.0026483	0.996861	8.55618
		9:133257521:T:TC	9_133271018_TAAGAC_T	NEALE2_23130_raw	Trunk predicted mass	9_133270497_G_GA	VAN_DE_BUNT_2015	ABO	Pancreatic islet	NA	0.00270927	0.99718	8.5238
		9:133257521:T:TC	9_133271018_TAAGAC_T	NEALE2_23130_raw	Trunk predicted mass	9_133270497_G_GA	CEDAR	ABO	Transverse colon	NA	0.0027496	0.99672	8.50182
		9:133257521:T:TC	9_133271018_TAAGAC_T	NEALE2_23122_raw	Arm predicted mass (right)	9_133270637_A_AT	QUACH_2016	ABO	Monocyte iav	NA	0.00360834	0.996327	8.10914
		19:10352442:G:C	19_10352442_G_C	NEALE2_20002_1453	Psoriasis | non-cancer illness code, self-reported	19_10366391_A_G	eQTLGen	TYK2	Blood	0.117398	0.00365868	0.996341	8.08917
		9:133257521:T:TC	9_133271018_TAAGAC_T	NEALE2_23122_raw	Arm predicted mass (right)	9_133270497_G_GA	QUACH_2016	ABO	Monocyte naive	NA	0.00368248	0.99625	8.07969
		9:133257521:T:TC	9_133271018_TAAGAC_T	NEALE2_23122_raw	Arm predicted mass (right)	9_133270497_G_GA	QUACH_2016	ABO	Monocyte r848	NA	0.00381362	0.996119	8.02901
		9:133257521:T:TC	9_133271018_TAAGAC_T	NEALE2_23122_raw	Arm predicted mass (right)	9_133270637_A_AT	QUACH_2016	ABO	Monocyte pam3csk4	NA	0.00388818	0.996043	8.00097
		9:133257521:T:TC	9_133271018_TAAGAC_T	NEALE2_23125_raw	Arm fat-free mass (left)	9_133270637_A_AT	QUACH_2016	ABO	Monocyte iav	NA	0.00399079	0.995965	7.96328
		9:133257521:T:TC	9_133271018_TAAGAC_T	NEALE2_23125_raw	Arm fat-free mass (left)	9_133270497_G_GA	QUACH_2016	ABO	Monocyte naive	NA	0.00406201	0.995892	7.93765
		9:133257521:T:TC	9_133271018_TAAGAC_T	NEALE2_23125_raw	Arm fat-free mass (left)	9_133270497_G_GA	QUACH_2016	ABO	Monocyte r848	NA	0.00420494	0.995749	7.88755
		9:133257521:T:TC	9_133271018_TAAGAC_T	NEALE2_23125_raw	Arm fat-free mass (left)	9_133270637_A_AT	QUACH_2016	ABO	Monocyte pam3csk4	NA	0.0042883	0.995665	7.85911
		9:133257521:T:TC	9_133271018_TAAGAC_T	NEALE2_23122_raw	Arm predicted mass (right)	9_133270637_A_AT	HIPSCI	ABO	Ipsc	NA	0.00455746	0.995365	7.77085
		9:133257521:T:TC	9_133271018_TAAGAC_T	NEALE2_23122_raw	Arm predicted mass (right)	9_133270004_C_A	CEDAR	ABO	Rectum	NA	0.00494118	0.993658	7.65175
		9:133257521:T:TC	9_133271018_TAAGAC_T	NEALE2_23125_raw	Arm fat-free mass (left)	9_133270637_A_AT	HIPSCI	ABO	Ipsc	NA	0.00504132	0.994905	7.62461
		9:133257521:T:TC	9_133271018_TAAGAC_T	NEALE2_23125_raw	Arm fat-free mass (left)	9_133270004_C_A	CEDAR	ABO	Rectum	NA	0.00545529	0.993064	7.50809
		9:133257521:T:TC	9_133271018_TAAGAC_T	NEALE2_23129_raw	Trunk fat-free mass	9_133275068_A_G	QUACH_2016	ABO	Monocyte lps	NA	0.00590344	0.99398	7.39552
		9:133257521:T:TC	9_133271018_TAAGAC_T	NEALE2_23122_raw	Arm predicted mass (right)	9_133270497_G_GA	VAN_DE_BUNT_2015	ABO	Pancreatic islet	NA	0.00604683	0.993806	7.36064
		9:133257521:T:TC	9_133271018_TAAGAC_T	NEALE2_23122_raw	Arm predicted mass (right)	9_133270497_G_GA	CEDAR	ABO	Transverse colon	NA	0.00608834	0.992981	7.34957
		9:133257521:T:TC	9_133271018_TAAGAC_T	NEALE2_23130_raw	Trunk predicted mass	9_133275068_A_G	QUACH_2016	ABO	Monocyte lps	NA	0.00625039	0.993583	7.31255
		9:133257521:T:TC	9_133271018_TAAGAC_T	NEALE2_23125_raw	Arm fat-free mass (left)	9_133270497_G_GA	VAN_DE_BUNT_2015	ABO	Pancreatic islet	NA	0.0066897	0.99319	7.21399
		9:133257521:T:TC	9_133271018_TAAGAC_T	NEALE2_23125_raw	Arm fat-free mass (left)	9_133270497_G_GA	CEDAR	ABO	Transverse colon	NA	0.00671578	0.992316	7.2071
		9:133257521:T:TC	9_133263362_GCGCCCACCACTA_G	GCST005072	Ferritin levels	9_133257521_T_TC	GTEX_v7	ABO	Adipose subcutaneous	0.384862	0.00887729	0.991103	6.80277
		9:133257521:T:TC	9_133263362_GCGCCCACCACTA_G	GCST005072	Ferritin levels	9_133271745_C_T	GTEX_v7	ABO	Adrenal gland	0.572552	0.00887765	0.991103	6.80271
		9:133257521:T:TC	9_133263362_GCGCCCACCACTA_G	GCST005072	Ferritin levels	9_133257521_T_TC	GTEX_v7	ABO	Heart left ventricle	0.278693	0.00887773	0.991103	6.8027
		9:133257521:T:TC	9_133263362_GCGCCCACCACTA_G	GCST005072	Ferritin levels	9_133257521_T_TC	GTEX_v7	ABO	Adipose visceral omentum	0.401943	0.00887783	0.991103	6.80268
		9:133257521:T:TC	9_133263362_GCGCCCACCACTA_G	GCST005072	Ferritin levels	9_133273680_CA_C	GTEX_v7	ABO	Heart atrial appendage	0.363249	0.00887791	0.991103	6.80267
		9:133257521:T:TC	9_133263362_GCGCCCACCACTA_G	GCST005072	Ferritin levels	9_133257521_T_TC	GTEX_v7	ABO	Esophagus mucosa	0.354869	0.00887791	0.991103	6.80267
		9:133257521:T:TC	9_133263362_GCGCCCACCACTA_G	GCST005072	Ferritin levels	9_133257521_T_TC	GTEX_v7	ABO	Esophagus muscularis	0.26225	0.00887795	0.991103	6.80266
		9:133257521:T:TC	9_133263362_GCGCCCACCACTA_G	GCST005072	Ferritin levels	9_133257521_T_TC	GTEX_v7	ABO	Muscle skeletal	0.31796	0.00887795	0.991103	6.80266
		9:133257521:T:TC	9_133263362_GCGCCCACCACTA_G	GCST005072	Ferritin levels	9_133257521_T_TC	GTEX_v7	ABO	Artery tibial	0.224413	0.00887834	0.991102	6.8026
		9:133257521:T:TC	9_133263362_GCGCCCACCACTA_G	GCST005072	Ferritin levels	9_133273813_T_C	GTEX_v7	ABO	Colon transverse	0.17256	0.00887881	0.991102	6.80252
		9:133257521:T:TC	9_133263362_GCGCCCACCACTA_G	GCST005072	Ferritin levels	9_133270637_A_AT	HIPSCI	ABO	Ipsc	0.50567	0.00887913	0.991101	6.80247
		9:133257521:T:TC	9_133263362_GCGCCCACCACTA_G	GCST005072	Ferritin levels	9_133257521_T_TC	GTEX_v7	ABO	Breast mammary tissue	0.307252	0.0089407	0.991011	6.79237
		9:133257521:T:TC	9_133263362_GCGCCCACCACTA_G	GCST005072	Ferritin levels	9_133271249_T_A	GTEX_v7	ABO	Pituitary	0.302265	0.00921018	0.990679	6.74904
		9:133257521:T:TC	9_133263362_GCGCCCACCACTA_G	GCST005072	Ferritin levels	9_133270497_G_GA	CEDAR	ABO	Transverse colon	0.0366859	0.00987167	0.986633	6.64308
		9:133257521:T:TC	9_133263362_GCGCCCACCACTA_G	GCST005072	Ferritin levels	9_133270497_G_GA	VAN_DE_BUNT_2015	ABO	Pancreatic islet	0.522515	0.0100151	0.989753	6.62681
		19:10352442:G:C	19_10352442_G_C	NEALE2_20002_1453	Psoriasis | non-cancer illness code, self-reported	19_10351837_C_T	GTEX_v7	TYK2	Adrenal gland	-0.0273315	0.0107731	0.988343	6.51951
		9:133257521:T:TC	9_133271018_TAAGAC_T	NEALE2_23129_raw	Trunk fat-free mass	9_133273813_T_C	GTEX_v7	ABO	Colon transverse	NA	0.0119229	0.988051	6.37278
		19:10352442:G:C	19_10352442_G_C	NEALE2_20002_1453	Psoriasis | non-cancer illness code, self-reported	19_10355447_C_T	TWINSUK	TYK2	Blood	NA	0.0116714	0.962042	6.36505
		9:133257521:T:TC	9_133271018_TAAGAC_T	NEALE2_23130_raw	Trunk predicted mass	9_133273813_T_C	GTEX_v7	ABO	Colon transverse	NA	0.012098	0.987864	6.35147
		9:133257521:T:TC	9_133263362_GCGCCCACCACTA_G	GCST005072	Ferritin levels	9_133273680_CA_C	GTEX_v7	ABO	Artery coronary	0.29681	0.0128157	0.981518	6.25903
		9:133257521:T:TC	9_133271182_C_T	NEALE2_30070_raw	Red blood cell (erythrocyte) distribution width	9_133270015_C_A	SUN2018	ABO	Blood plasma	1.3099	0.0134452	0.986548	6.19722
		9:133257521:T:TC	9_133271018_TAAGAC_T	NEALE2_23122_raw	Arm predicted mass (right)	9_133275068_A_G	QUACH_2016	ABO	Monocyte lps	NA	0.0134609	0.986336	6.19523
		9:133257521:T:TC	9_133271018_TAAGAC_T	NEALE2_23129_raw	Trunk fat-free mass	9_133271745_C_T	GTEX_v7	ABO	Adrenal gland	NA	0.0135338	0.986436	6.18758
		9:133257521:T:TC	9_133271018_TAAGAC_T	NEALE2_23130_raw	Trunk predicted mass	9_133271745_C_T	GTEX_v7	ABO	Adrenal gland	NA	0.0137327	0.986225	6.16623
		19:10352442:G:C	19_10352442_G_C	NEALE2_20002_1453	Psoriasis | non-cancer illness code, self-reported	19_10349293_G_A	GTEX_v7	TYK2	Skin sun exposed lower leg	0.061015	0.0137532	0.985996	6.16374
		9:133257521:T:TC	9_133263362_GCGCCCACCACTA_G	GCST004621	Red cell distribution width	9_133257521_T_TC	GTEX_v7	ABO	Adipose subcutaneous	0.384862	0.0138664	0.986028	6.15196
		9:133257521:T:TC	9_133263362_GCGCCCACCACTA_G	GCST004621	Red cell distribution width	9_133271745_C_T	GTEX_v7	ABO	Adrenal gland	0.572552	0.0138666	0.986027	6.15194
		9:133257521:T:TC	9_133263362_GCGCCCACCACTA_G	GCST004621	Red cell distribution width	9_133257521_T_TC	GTEX_v7	ABO	Heart left ventricle	0.278693	0.0138671	0.986027	6.15188
		9:133257521:T:TC	9_133263362_GCGCCCACCACTA_G	GCST004621	Red cell distribution width	9_133257521_T_TC	GTEX_v7	ABO	Esophagus mucosa	0.354869	0.0138671	0.986027	6.15188
		9:133257521:T:TC	9_133263362_GCGCCCACCACTA_G	GCST004621	Red cell distribution width	9_133257521_T_TC	GTEX_v7	ABO	Esophagus muscularis	0.26225	0.0138672	0.986027	6.15188
		9:133257521:T:TC	9_133263362_GCGCCCACCACTA_G	GCST004621	Red cell distribution width	9_133273680_CA_C	GTEX_v7	ABO	Heart atrial appendage	0.363249	0.0138672	0.986027	6.15187
		9:133257521:T:TC	9_133263362_GCGCCCACCACTA_G	GCST004621	Red cell distribution width	9_133257521_T_TC	GTEX_v7	ABO	Adipose visceral omentum	0.401943	0.0138673	0.986027	6.15187
		9:133257521:T:TC	9_133263362_GCGCCCACCACTA_G	GCST004621	Red cell distribution width	9_133257521_T_TC	GTEX_v7	ABO	Muscle skeletal	0.31796	0.0138673	0.986027	6.15187
		9:133257521:T:TC	9_133263362_GCGCCCACCACTA_G	GCST004621	Red cell distribution width	9_133270637_A_AT	HIPSCI	ABO	Ipsc	0.50567	0.0138674	0.986027	6.15186
		9:133257521:T:TC	9_133263362_GCGCCCACCACTA_G	GCST004621	Red cell distribution width	9_133257521_T_TC	GTEX_v7	ABO	Artery tibial	0.224413	0.0138681	0.986026	6.15179
		9:133257521:T:TC	9_133263362_GCGCCCACCACTA_G	GCST004621	Red cell distribution width	9_133273813_T_C	GTEX_v7	ABO	Colon transverse	0.17256	0.0139277	0.985966	6.1455
		9:133257521:T:TC	9_133263362_GCGCCCACCACTA_G	GCST005072	Ferritin levels	9_133270004_C_A	CEDAR	ABO	Rectum	0.0424111	0.0137924	0.972444	6.13967
		9:133257521:T:TC	9_133474633_T_C	NEALE2_23126_raw	Arm predicted mass (left)	9_133270637_A_AT	QUACH_2016	ABO	Monocyte iav	0.489504	0.0144008	0.985509	6.09665
		9:133257521:T:TC	9_133271018_TAAGAC_T	NEALE2_23129_raw	Trunk fat-free mass	9_133270797_A_T	eQTLGen	GBGT1	Blood	NA	0.0145609	0.985401	6.08054
		9:133257521:T:TC	9_133271018_TAAGAC_T	NEALE2_23130_raw	Trunk predicted mass	9_133270797_A_T	eQTLGen	GBGT1	Blood	NA	0.0145919	0.985354	6.07741
		9:133257521:T:TC	9_133474633_T_C	NEALE2_23126_raw	Arm predicted mass (left)	9_133270497_G_GA	QUACH_2016	ABO	Monocyte naive	0.223742	0.0146132	0.98529	6.0752
		9:133257521:T:TC	9_133271018_TAAGAC_T	NEALE2_23125_raw	Arm fat-free mass (left)	9_133275068_A_G	QUACH_2016	ABO	Monocyte lps	NA	0.0146131	0.985249	6.07516
		9:133257521:T:TC	9_133474633_T_C	NEALE2_23126_raw	Arm predicted mass (left)	9_133270497_G_GA	QUACH_2016	ABO	Monocyte r848	0.217775	0.015051	0.984855	6.03198
		9:133257521:T:TC	9_133271018_TAAGAC_T	NEALE2_23122_raw	Arm predicted mass (right)	9_133273813_T_C	GTEX_v7	ABO	Colon transverse	NA	0.0151932	0.984757	6.01827
		9:133257521:T:TC	9_133474633_T_C	NEALE2_23126_raw	Arm predicted mass (left)	9_133270637_A_AT	QUACH_2016	ABO	Monocyte pam3csk4	0.169366	0.0152931	0.984611	6.0086
		9:133257521:T:TC	9_133263362_GCGCCCACCACTA_G	GCST004621	Red cell distribution width	9_133257521_T_TC	GTEX_v7	ABO	Breast mammary tissue	0.307252	0.0153092	0.984531	6.00696
		9:133257521:T:TC	9_133271018_TAAGAC_T	NEALE2_23122_raw	Arm predicted mass (right)	9_133270797_A_T	eQTLGen	GBGT1	Blood	NA	0.0155242	0.984405	5.98666
		9:133257521:T:TC	9_133271018_TAAGAC_T	NEALE2_23125_raw	Arm fat-free mass (left)	9_133273813_T_C	GTEX_v7	ABO	Colon transverse	NA	0.0156654	0.984302	5.97345
		9:133257521:T:TC	9_133271182_C_T	NEALE2_30070_raw	Red blood cell (erythrocyte) distribution width	9_133306763_G_A	TWINSUK	ABO	Blood	NA	0.0155094	0.971488	5.96898
		9:133257521:T:TC	9_133271018_TAAGAC_T	NEALE2_23125_raw	Arm fat-free mass (left)	9_133270797_A_T	eQTLGen	GBGT1	Blood	NA	0.0157813	0.984173	5.96262
		9:133257521:T:TC	9_133274293_AC_A	NEALE2_20002_1065	Hypertension | non-cancer illness code, self-reported	9_133270497_G_GA	CEDAR	ABO	Transverse colon	0.0367961	0.0158638	0.981865	5.95172
		9:133257521:T:TC	9_133263362_GCGCCCACCACTA_G	GCST004621	Red cell distribution width	9_133270497_G_GA	CEDAR	ABO	Transverse colon	0.0366859	0.0159774	0.978795	5.9369
		9:133257521:T:TC	9_133274293_AC_A	NEALE2_20002_1065	Hypertension | non-cancer illness code, self-reported	9_133270497_G_GA	VAN_DE_BUNT_2015	ABO	Pancreatic islet	0.504648	0.0160918	0.9835	5.93353
		9:133257521:T:TC	9_133474633_T_C	NEALE2_23126_raw	Arm predicted mass (left)	9_133427807_TA_T	FAIRFAX_2014	SURF1	Monocyte ifn24	0.17075	0.0162716	0.983627	5.91768
		9:133257521:T:TC	9_133271182_C_T	NEALE2_30070_raw	Red blood cell (erythrocyte) distribution width	9_133270497_G_GA	VAN_DE_BUNT_2015	ABO	Pancreatic islet	NA	0.0170001	0.982849	5.85336
		9:133257521:T:TC	9_133263362_GCGCCCACCACTA_G	GCST004621	Red cell distribution width	9_133270497_G_GA	VAN_DE_BUNT_2015	ABO	Pancreatic islet	0.522515	0.0173133	0.982238	5.82612
		9:133257521:T:TC	9_133271182_C_T	NEALE2_30070_raw	Red blood cell (erythrocyte) distribution width	9_133270497_G_GA	CEDAR	ABO	Transverse colon	NA	0.017319	0.980527	5.82313
		9:133257521:T:TC	9_133271018_TAAGAC_T	NEALE2_23122_raw	Arm predicted mass (right)	9_133271745_C_T	GTEX_v7	ABO	Adrenal gland	NA	0.0173688	0.982575	5.82199
		9:133257521:T:TC	9_133274293_AC_A	NEALE2_20002_1065	Hypertension | non-cancer illness code, self-reported	9_133270637_A_AT	HIPSCI	ABO	Ipsc	0.50603	0.0173939	0.982293	5.8195
		9:133257521:T:TC	9_133474633_T_C	NEALE2_23126_raw	Arm predicted mass (left)	9_133270637_A_AT	HIPSCI	ABO	Ipsc	-0.216736	0.0176418	0.982249	5.79902
		9:133257521:T:TC	9_133271018_TAAGAC_T	NEALE2_23125_raw	Arm fat-free mass (left)	9_133271745_C_T	GTEX_v7	ABO	Adrenal gland	NA	0.0177735	0.98219	5.7882
		9:133257521:T:TC	9_133474633_T_C	NEALE2_23126_raw	Arm predicted mass (left)	9_133270797_A_T	eQTLGen	GBGT1	Blood	0.0827985	0.0178621	0.982043	5.78081
		9:133257521:T:TC	9_133263362_GCGCCCACCACTA_G	GCST004621	Red cell distribution width	9_133271249_T_A	GTEX_v7	ABO	Pituitary	0.302265	0.0182859	0.98144	5.7461
		9:133257521:T:TC	9_133474633_T_C	NEALE2_23126_raw	Arm predicted mass (left)	9_133270004_C_A	CEDAR	ABO	Rectum	-0.054427	0.0189415	0.976616	5.68817
		9:133257521:T:TC	9_133263362_GCGCCCACCACTA_G	GCST005072	Ferritin levels	9_133257521_T_TC	GTEX_v7	ABO	Ovary	0.260159	0.0191035	0.980557	5.68169
		9:133257521:T:TC	9_133271018_TAAGAC_T	NEALE2_23129_raw	Trunk fat-free mass	9_133271182_C_T	eQTLGen	ABO	Blood	NA	0.0192646	0.980685	5.66977
		9:133257521:T:TC	9_133271018_TAAGAC_T	NEALE2_23130_raw	Trunk predicted mass	9_133271182_C_T	eQTLGen	ABO	Blood	NA	0.0194529	0.980475	5.65542
		19:10352442:G:C	19_10352442_G_C	NEALE2_20002_1453	Psoriasis | non-cancer illness code, self-reported	19_10349293_G_A	GTEX_v7	TYK2	Blood	0.117833	0.0193221	0.968812	5.64789
		9:133257521:T:TC	9_133271018_TAAGAC_T	NEALE2_23129_raw	Trunk fat-free mass	9_133270061_A_G	GTEX_v7	OBP2B	Skin sun exposed lower leg	NA	0.0195416	0.971448	5.63551
		9:133257521:T:TC	9_133271018_TAAGAC_T	NEALE2_23130_raw	Trunk predicted mass	9_133270061_A_G	GTEX_v7	OBP2B	Skin sun exposed lower leg	NA	0.0198259	0.971015	5.61403
		9:133257521:T:TC	9_133271018_TAAGAC_T	NEALE2_23129_raw	Trunk fat-free mass	9_133252613_G_C	GTEX_v7	ABO	Pancreas	NA	0.0201084	0.978909	5.6053
		9:133257521:T:TC	9_133274293_AC_A	NEALE2_20002_1065	Hypertension | non-cancer illness code, self-reported	9_133270004_C_A	CEDAR	ABO	Rectum	0.0420713	0.0200683	0.974889	5.60225
		9:133257521:T:TC	9_133474633_T_C	NEALE2_23126_raw	Arm predicted mass (left)	9_133451821_G_A	GTEX_v7	CACFD1	Esophagus muscularis	-0.317979	0.020249	0.978968	5.59534
		9:133257521:T:TC	9_133271018_TAAGAC_T	NEALE2_23130_raw	Trunk predicted mass	9_133252613_G_C	GTEX_v7	ABO	Pancreas	NA	0.0203698	0.978617	5.58624
		9:133257521:T:TC	9_133263362_GCGCCCACCACTA_G	GCST004621	Red cell distribution width	9_133273680_CA_C	GTEX_v7	ABO	Artery coronary	0.29681	0.0203905	0.970987	5.57348
		19:10352442:G:C	19_10352442_G_C	NEALE2_20002_1453	Psoriasis | non-cancer illness code, self-reported	19_10354011_A_G	Blueprint	TYK2	Neutrophil	0.03324	0.0203188	0.96489	5.56948
		19:10352442:G:C	19_10352442_G_C	NEALE2_20002_1453	Psoriasis | non-cancer illness code, self-reported	19_10364976_C_A	FAIRFAX_2014	TYK2	Monocyte naive	0.0599339	0.0214803	0.974023	5.50287
		9:133257521:T:TC	9_133271018_TAAGAC_T	NEALE2_23125_raw	Arm fat-free mass (left)	9_133271182_C_T	eQTLGen	ABO	Blood	NA	0.0216199	0.978318	5.49987
		9:133257521:T:TC	9_133271018_TAAGAC_T	NEALE2_23129_raw	Trunk fat-free mass	9_133264504_GAAACTGCC_G	GTEX_v7	ABO	Blood	NA	0.0216693	0.978284	5.49653
		9:133257521:T:TC	9_133271018_TAAGAC_T	NEALE2_23122_raw	Arm predicted mass (right)	9_133271182_C_T	eQTLGen	ABO	Blood	NA	0.0217349	0.978168	5.492
		9:133257521:T:TC	9_133271018_TAAGAC_T	NEALE2_23130_raw	Trunk predicted mass	9_133264504_GAAACTGCC_G	GTEX_v7	ABO	Blood	NA	0.0218997	0.978034	5.4809
		9:133257521:T:TC	9_133271182_C_T	NEALE2_30070_raw	Red blood cell (erythrocyte) distribution width	9_133270637_A_AT	HIPSCI	ABO	Ipsc	NA	0.0223627	0.9776	5.45008
		9:133257521:T:TC	9_133274293_AC_A	NEALE2_20002_1065	Hypertension | non-cancer illness code, self-reported	9_133270497_G_GA	QUACH_2016	ABO	Monocyte naive	-0.803333	0.0226916	0.976898	5.42798
		9:133257521:T:TC	9_133274293_AC_A	NEALE2_20002_1065	Hypertension | non-cancer illness code, self-reported	9_133270637_A_AT	QUACH_2016	ABO	Monocyte iav	-1.75359	0.0226964	0.976901	5.42768
		9:133257521:T:TC	9_133474633_T_C	NEALE2_23126_raw	Arm predicted mass (left)	9_133270497_G_GA	VAN_DE_BUNT_2015	ABO	Pancreatic islet	-0.41224	0.0227009	0.977	5.42753
		9:133257521:T:TC	9_133474633_T_C	NEALE2_23126_raw	Arm predicted mass (left)	9_133270497_G_GA	CEDAR	ABO	Transverse colon	-0.0354146	0.0227511	0.974378	5.42047
		9:133257521:T:TC	9_133274293_AC_A	NEALE2_20002_1065	Hypertension | non-cancer illness code, self-reported	9_133270497_G_GA	QUACH_2016	ABO	Monocyte r848	-1.10355	0.0234833	0.9761	5.37732
		9:133257521:T:TC	9_133274293_AC_A	NEALE2_20002_1065	Hypertension | non-cancer illness code, self-reported	9_133270637_A_AT	QUACH_2016	ABO	Monocyte pam3csk4	-0.654911	0.0236063	0.975975	5.3696
		9:133257521:T:TC	9_133271018_TAAGAC_T	NEALE2_23129_raw	Trunk fat-free mass	9_133271249_T_A	GTEX_v7	ABO	Pituitary	NA	0.0236848	0.976255	5.36523
		9:133257521:T:TC	9_133271018_TAAGAC_T	NEALE2_23130_raw	Trunk predicted mass	9_133271249_T_A	GTEX_v7	ABO	Pituitary	NA	0.0236924	0.976227	5.36472
		9:133257521:T:TC	9_133474633_T_C	NEALE2_23126_raw	Arm predicted mass (left)	9_133271182_C_T	eQTLGen	ABO	Blood	0.55807	0.0243318	0.975541	5.32529
		9:133257521:T:TC	9_133271018_TAAGAC_T	NEALE2_23122_raw	Arm predicted mass (right)	9_133270061_A_G	GTEX_v7	OBP2B	Skin sun exposed lower leg	NA	0.0243349	0.964516	5.30871
		19:10352442:G:C	19_10594736_C_CCTT	NEALE2_30180_raw	Lymphocyte percentage	19_10532255_C_T	eQTLGen	AP1M2	Blood	NA	0.0248534	0.974184	5.29268
		9:133257521:T:TC	9_133271018_TAAGAC_T	NEALE2_23125_raw	Arm fat-free mass (left)	9_133270061_A_G	GTEX_v7	OBP2B	Skin sun exposed lower leg	NA	0.0246613	0.964086	5.28884
		9:133257521:T:TC	9_133271018_TAAGAC_T	NEALE2_23122_raw	Arm predicted mass (right)	9_133252613_G_C	GTEX_v7	ABO	Pancreas	NA	0.0249207	0.973845	5.28827
		9:133257521:T:TC	9_133474633_T_C	NEALE2_23126_raw	Arm predicted mass (left)	9_133273813_T_C	GTEX_v7	ABO	Colon transverse	-0.0383652	0.024965	0.974968	5.28737
		9:133257521:T:TC	9_133271182_C_T	NEALE2_30070_raw	Red blood cell (erythrocyte) distribution width	9_133257521_T_TC	GTEX_v7	ABO	Esophagus muscularis	0.287551	0.0251236	0.974865	5.27809
		9:133257521:T:TC	9_133271182_C_T	NEALE2_30070_raw	Red blood cell (erythrocyte) distribution width	9_133257521_T_TC	GTEX_v7	ABO	Adipose subcutaneous	0.268084	0.0251252	0.974863	5.27799
		9:133257521:T:TC	9_133271182_C_T	NEALE2_30070_raw	Red blood cell (erythrocyte) distribution width	9_133257521_T_TC	GTEX_v7	ABO	Artery tibial	0.199914	0.0251968	0.974792	5.27378
		9:133257521:T:TC	9_133271182_C_T	NEALE2_30070_raw	Red blood cell (erythrocyte) distribution width	9_133257521_T_TC	GTEX_v7	ABO	Adipose visceral omentum	0.433603	0.0252623	0.974726	5.26994
		9:133257521:T:TC	9_133271018_TAAGAC_T	NEALE2_23130_raw	Trunk predicted mass	9_133257521_T_TC	GTEX_v7	ABO	Breast mammary tissue	NA	0.0252689	0.974633	5.26943
		9:133257521:T:TC	9_133271018_TAAGAC_T	NEALE2_23125_raw	Arm fat-free mass (left)	9_133252613_G_C	GTEX_v7	ABO	Pancreas	NA	0.0254182	0.973354	5.25903
		9:133257521:T:TC	9_133271018_TAAGAC_T	NEALE2_23129_raw	Trunk fat-free mass	9_133257521_T_TC	GTEX_v7	ABO	Breast mammary tissue	NA	0.0254913	0.974432	5.25649
		9:133257521:T:TC	9_133271182_C_T	NEALE2_30070_raw	Red blood cell (erythrocyte) distribution width	9_133257521_T_TC	GTEX_v7	ABO	Heart left ventricle	0.259191	0.0255686	0.97442	5.2521
		9:133257521:T:TC	9_133271018_TAAGAC_T	NEALE2_23122_raw	Arm predicted mass (right)	9_133264504_GAAACTGCC_G	GTEX_v7	ABO	Blood	NA	0.0264326	0.973483	5.20276
		9:133257521:T:TC	9_133271018_TAAGAC_T	NEALE2_23125_raw	Arm fat-free mass (left)	9_133264504_GAAACTGCC_G	GTEX_v7	ABO	Blood	NA	0.0270339	0.972911	5.16947
		9:133257521:T:TC	9_133271182_C_T	NEALE2_30070_raw	Red blood cell (erythrocyte) distribution width	9_133270004_C_A	CEDAR	ABO	Rectum	NA	0.0269944	0.966815	5.16251
		9:133257521:T:TC	9_133271018_TAAGAC_T	NEALE2_23122_raw	Arm predicted mass (right)	9_133271249_T_A	GTEX_v7	ABO	Pituitary	NA	0.0279896	0.971911	5.11786
		9:133257521:T:TC	9_133474633_T_C	NEALE2_23126_raw	Arm predicted mass (left)	9_133271745_C_T	GTEX_v7	ABO	Adrenal gland	-0.355485	0.0280036	0.971922	5.11716
		9:133257521:T:TC	9_133274293_AC_A	NEALE2_20002_1065	Hypertension | non-cancer illness code, self-reported	9_133257521_T_TC	GTEX_v7	ABO	Adipose subcutaneous	0.391716	0.0285329	0.971304	5.08923
		9:133257521:T:TC	9_133274293_AC_A	NEALE2_20002_1065	Hypertension | non-cancer illness code, self-reported	9_133257521_T_TC	GTEX_v7	ABO	Esophagus muscularis	0.267856	0.0285342	0.971303	5.08916
		9:133257521:T:TC	9_133274293_AC_A	NEALE2_20002_1065	Hypertension | non-cancer illness code, self-reported	9_133257521_T_TC	GTEX_v7	ABO	Artery tibial	0.214331	0.0285885	0.971248	5.08633
		9:133257521:T:TC	9_133263362_GCGCCCACCACTA_G	GCST004621	Red cell distribution width	9_133257521_T_TC	GTEX_v7	ABO	Ovary	0.260159	0.0285803	0.970757	5.08602
		9:133257521:T:TC	9_133274293_AC_A	NEALE2_20002_1065	Hypertension | non-cancer illness code, self-reported	9_133257521_T_TC	GTEX_v7	ABO	Adipose visceral omentum	0.394372	0.0286074	0.971229	5.08535
		9:133257521:T:TC	9_133274293_AC_A	NEALE2_20002_1065	Hypertension | non-cancer illness code, self-reported	9_133257521_T_TC	GTEX_v7	ABO	Heart left ventricle	0.261282	0.028873	0.970962	5.07162
		9:133257521:T:TC	9_133271018_TAAGAC_T	NEALE2_23125_raw	Arm fat-free mass (left)	9_133271249_T_A	GTEX_v7	ABO	Pituitary	NA	0.0289031	0.971027	5.07021
		9:133257521:T:TC	9_133271018_TAAGAC_T	NEALE2_23122_raw	Arm predicted mass (right)	9_133427807_TA_T	FAIRFAX_2014	SURF1	Monocyte ifn24	NA	0.0296974	0.969872	5.02939
		9:133257521:T:TC	9_133271018_TAAGAC_T	NEALE2_23125_raw	Arm fat-free mass (left)	9_133427807_TA_T	FAIRFAX_2014	SURF1	Monocyte ifn24	NA	0.0297601	0.969969	5.02648
		9:133257521:T:TC	9_133271018_TAAGAC_T	NEALE2_23122_raw	Arm predicted mass (right)	9_133257521_T_TC	GTEX_v7	ABO	Breast mammary tissue	NA	0.0298227	0.970057	5.02359
		9:133257521:T:TC	9_133271018_TAAGAC_T	NEALE2_23130_raw	Trunk predicted mass	9_133257521_T_TC	GTEX_v7	ABO	Esophagus mucosa	NA	0.0301666	0.969744	5.00658
		19:10352442:G:C	19_10352442_G_C	NEALE2_20002_1453	Psoriasis | non-cancer illness code, self-reported	19_10366391_A_G	Blueprint	TYK2	Monocyte	0.0527086	0.0295913	0.945594	4.99798
		9:133257521:T:TC	9_133474633_T_C	NEALE2_23126_raw	Arm predicted mass (left)	9_133463535_T_C	GTEX_v7	CACFD1	Heart atrial appendage	-0.272517	0.0298627	0.949091	4.99013
		9:133257521:T:TC	9_133274293_AC_A	NEALE2_20002_1065	Hypertension | non-cancer illness code, self-reported	9_133270797_A_T	eQTLGen	GBGT1	Blood	NA	0.0305784	0.969125	4.9861
		9:133257521:T:TC	9_133263362_GCGCCCACCACTA_G	GCST005072	Ferritin levels	9_133257521_T_TC	GTEX_v7	ABO	Artery aorta	0.227476	0.0305016	0.96616	4.9853
		9:133257521:T:TC	9_133271018_TAAGAC_T	NEALE2_23125_raw	Arm fat-free mass (left)	9_133257521_T_TC	GTEX_v7	ABO	Breast mammary tissue	NA	0.0309171	0.968993	4.97001
		9:133257521:T:TC	9_133271018_TAAGAC_T	NEALE2_23129_raw	Trunk fat-free mass	9_133257521_T_TC	GTEX_v7	ABO	Esophagus mucosa	NA	0.0310218	0.968913	4.96501
		9:133257521:T:TC	9_133271018_TAAGAC_T	NEALE2_23129_raw	Trunk fat-free mass	9_133257521_T_TC	GTEX_v7	ABO	Artery aorta	NA	0.0313417	0.967336	4.94786
		9:133257521:T:TC	9_133271018_TAAGAC_T	NEALE2_23130_raw	Trunk predicted mass	9_133257521_T_TC	GTEX_v7	ABO	Artery aorta	NA	0.0314408	0.967205	4.94311
		9:133257521:T:TC	9_133271018_TAAGAC_T	NEALE2_23130_raw	Trunk predicted mass	9_133257521_T_TC	GTEX_v7	ABO	Ovary	NA	0.0315057	0.968267	4.94172
		9:133257521:T:TC	9_133271018_TAAGAC_T	NEALE2_23129_raw	Trunk fat-free mass	9_133257521_T_TC	GTEX_v7	ABO	Ovary	NA	0.0315245	0.968275	4.94087
		9:133257521:T:TC	9_133271182_C_T	NEALE2_30070_raw	Red blood cell (erythrocyte) distribution width	9_133257521_T_TC	GTEX_v7	ABO	Muscle skeletal	0.339492	0.0327653	0.96722	4.8836
		19:10352442:G:C	19_10352442_G_C	GCST004603	Platelet count	19_10286554_C_T	SUN2018	ICAM5	Blood plasma	-0.7121	0.032752	0.965164	4.88112
		19:10352442:G:C	19_10317045_T_A	GCST004607	Plateletcrit	19_10286554_C_T	SUN2018	ICAM5	Blood plasma	-0.7403	0.0331026	0.964794	4.86521
		19:10352442:G:C	19_10352442_G_C	NEALE2_20002_1226	Hypothyroidism/myxoedema | non-cancer illness code, self-reported	19_10286554_C_T	SUN2018	ICAM5	Blood plasma	-0.7121	0.0332244	0.964659	4.8597
		9:133257521:T:TC	9_133274293_AC_A	NEALE2_20002_1065	Hypertension | non-cancer illness code, self-reported	9_133257521_T_TC	GTEX_v7	ABO	Muscle skeletal	0.298456	0.0338535	0.965954	4.83458
		19:10352442:G:C	19_10352442_G_C	NEALE2_20002_1453	Psoriasis | non-cancer illness code, self-reported	19_10351837_C_T	GTEX_v7	TYK2	Artery tibial	0.0830963	0.0341906	0.960402	4.81197
		19:10352442:G:C	19_10352442_G_C	NEALE2_30080_raw	Platelet count	19_10286554_C_T	SUN2018	ICAM5	Blood plasma	-0.7121	0.0344635	0.963348	4.80492
		19:10352442:G:C	19_10352442_G_C	NEALE2_30090_raw	Platelet crit	19_10286554_C_T	SUN2018	ICAM5	Blood plasma	-0.7121	0.0345251	0.963283	4.80224
		9:133257521:T:TC	9_133263362_GCGCCCACCACTA_G	GCST004621	Red cell distribution width	9_133270004_C_A	CEDAR	ABO	Rectum	0.0424111	0.033898	0.945709	4.80212
		9:133257521:T:TC	9_133271018_TAAGAC_T	NEALE2_23122_raw	Arm predicted mass (right)	9_133257521_T_TC	GTEX_v7	ABO	Esophagus mucosa	NA	0.0348844	0.965006	4.78988
		9:133257521:T:TC	9_133271018_TAAGAC_T	NEALE2_23125_raw	Arm fat-free mass (left)	9_133257521_T_TC	GTEX_v7	ABO	Esophagus mucosa	NA	0.0367704	0.963155	4.71115
		9:133257521:T:TC	9_133271018_TAAGAC_T	NEALE2_23122_raw	Arm predicted mass (right)	9_133257521_T_TC	GTEX_v7	ABO	Ovary	NA	0.0376757	0.962046	4.6744
		9:133257521:T:TC	9_133263362_GCGCCCACCACTA_G	GCST005072	Ferritin levels	9_133410264_G_A	FAIRFAX_2012	SURF6	B-cell cd19	0.097627	0.0368449	0.936974	4.66847
		9:133257521:T:TC	9_133271018_TAAGAC_T	NEALE2_23122_raw	Arm predicted mass (right)	9_133257521_T_TC	GTEX_v7	ABO	Artery aorta	NA	0.0381124	0.960248	4.65507
		9:133257521:T:TC	9_133274293_AC_A	NEALE2_20002_1065	Hypertension | non-cancer illness code, self-reported	9_133257521_T_TC	GTEX_v7	ABO	Esophagus mucosa	0.354323	0.0384221	0.961361	4.64507
		9:133257521:T:TC	9_133271018_TAAGAC_T	NEALE2_23125_raw	Arm fat-free mass (left)	9_133257521_T_TC	GTEX_v7	ABO	Ovary	NA	0.0387859	0.960972	4.63089
		9:133257521:T:TC	9_133271018_TAAGAC_T	NEALE2_23125_raw	Arm fat-free mass (left)	9_133257521_T_TC	GTEX_v7	ABO	Artery aorta	NA	0.0390864	0.959278	4.61721
		9:133257521:T:TC	9_133474633_T_C	NEALE2_23126_raw	Arm predicted mass (left)	9_133270061_A_G	GTEX_v7	OBP2B	Skin sun exposed lower leg	-0.0214545	0.0391033	0.943597	4.59281
		19:10352442:G:C	19_10349293_G_A	NEALE2_30180_raw	Lymphocyte percentage	19_10286554_C_T	SUN2018	ICAM5	Blood plasma	-0.319	0.0398352	0.957645	4.58737
		9:133257521:T:TC	9_133474633_T_C	NEALE2_23126_raw	Arm predicted mass (left)	9_133252613_G_C	GTEX_v7	ABO	Pancreas	-0.33182	0.0399495	0.958103	4.58393
		9:133257521:T:TC	9_133271018_TAAGAC_T	NEALE2_23130_raw	Trunk predicted mass	9_133273680_CA_C	GTEX_v7	ABO	Heart atrial appendage	NA	0.0414573	0.95842	4.53096
		19:10352442:G:C	19_10594736_C_CCTT	NEALE2_30180_raw	Lymphocyte percentage	19_10576513_C_G	eQTLGen	SLC44A2	Blood	NA	0.0419289	0.956916	4.51237
		9:133257521:T:TC	9_133271018_TAAGAC_T	NEALE2_23129_raw	Trunk fat-free mass	9_133254260_G_A	GTEX_v7	ABO	Testis	NA	0.0424223	0.957489	4.49636
		9:133257521:T:TC	9_133474633_T_C	NEALE2_23126_raw	Arm predicted mass (left)	9_133264504_GAAACTGCC_G	GTEX_v7	ABO	Blood	0.223865	0.0424478	0.95744	4.49542
		9:133257521:T:TC	9_133263362_GCGCCCACCACTA_G	GCST005072	Ferritin levels	9_133370796_C_A	GTEX_v7	SURF1	Esophagus muscularis	-0.38344	0.0413994	0.920582	4.47486
		9:133257521:T:TC	9_133271018_TAAGAC_T	NEALE2_23130_raw	Trunk predicted mass	9_133254260_G_A	GTEX_v7	ABO	Testis	NA	0.0430517	0.956821	4.47411
		9:133257521:T:TC	9_133271018_TAAGAC_T	NEALE2_23129_raw	Trunk fat-free mass	9_133273680_CA_C	GTEX_v7	ABO	Heart atrial appendage	NA	0.0434075	0.956502	4.46175
		9:133257521:T:TC	9_133274293_AC_A	NEALE2_20002_1065	Hypertension | non-cancer illness code, self-reported	9_133273813_T_C	GTEX_v7	ABO	Colon transverse	0.17256	0.0436899	0.956064	4.45174
		9:133257521:T:TC	9_133271018_TAAGAC_T	NEALE2_23130_raw	Trunk predicted mass	9_133273680_CA_C	GTEX_v7	ABO	Artery coronary	NA	0.044218	0.953115	4.42994
		9:133257521:T:TC	9_133271018_TAAGAC_T	NEALE2_23129_raw	Trunk fat-free mass	9_133273680_CA_C	GTEX_v7	ABO	Artery coronary	NA	0.0446488	0.952699	4.41533
		9:133257521:T:TC	9_133271018_TAAGAC_T	NEALE2_23122_raw	Arm predicted mass (right)	9_133273680_CA_C	GTEX_v7	ABO	Heart atrial appendage	NA	0.0448511	0.955009	4.4123
		9:133257521:T:TC	9_133274293_AC_A	NEALE2_20002_1065	Hypertension | non-cancer illness code, self-reported	9_133257521_T_TC	GTEX_v7	ABO	Breast mammary tissue	0.319034	0.0450737	0.954633	4.40459
		9:133257521:T:TC	9_133474633_T_C	NEALE2_23126_raw	Arm predicted mass (left)	9_133271249_T_A	GTEX_v7	ABO	Pituitary	-0.123001	0.0452969	0.954565	4.39736
		9:133257521:T:TC	9_133474633_T_C	NEALE2_23126_raw	Arm predicted mass (left)	9_133275068_A_G	QUACH_2016	ABO	Monocyte lps	0.178678	0.0459052	0.953819	4.37698
		9:133257521:T:TC	9_133271182_C_T	NEALE2_30070_raw	Red blood cell (erythrocyte) distribution width	9_133257521_T_TC	GTEX_v7	ABO	Esophagus mucosa	0.401642	0.0460567	0.953923	4.37239
		9:133257521:T:TC	9_133274293_AC_A	NEALE2_20002_1065	Hypertension | non-cancer illness code, self-reported	9_133273680_CA_C	GTEX_v7	ABO	Heart atrial appendage	0.351446	0.0464322	0.953306	4.35974
		9:133257521:T:TC	9_133263362_GCGCCCACCACTA_G	GCST004621	Red cell distribution width	9_133257521_T_TC	GTEX_v7	ABO	Artery aorta	0.227476	0.0478291	0.946943	4.30732
		9:133257521:T:TC	9_133271018_TAAGAC_T	NEALE2_23125_raw	Arm fat-free mass (left)	9_133273680_CA_C	GTEX_v7	ABO	Heart atrial appendage	NA	0.0484633	0.951439	4.29515
		9:133257521:T:TC	9_133474633_T_C	NEALE2_23126_raw	Arm predicted mass (left)	9_133257521_T_TC	GTEX_v7	ABO	Breast mammary tissue	-0.202372	0.0486283	0.951202	4.28988
		9:133257521:T:TC	9_133274293_AC_A	NEALE2_20002_1065	Hypertension | non-cancer illness code, self-reported	9_133271745_C_T	GTEX_v7	ABO	Adrenal gland	0.556874	0.0487352	0.950991	4.2864
		9:133257521:T:TC	9_133271182_C_T	NEALE2_30070_raw	Red blood cell (erythrocyte) distribution width	9_133270497_G_GA	QUACH_2016	ABO	Monocyte naive	NA	0.0508641	0.949035	4.22174
		9:133257521:T:TC	9_133271018_TAAGAC_T	NEALE2_23122_raw	Arm predicted mass (right)	9_133273680_CA_C	GTEX_v7	ABO	Artery coronary	NA	0.0509306	0.945997	4.21523
		9:133257521:T:TC	9_133271182_C_T	NEALE2_30070_raw	Red blood cell (erythrocyte) distribution width	9_133270637_A_AT	QUACH_2016	ABO	Monocyte iav	NA	0.0511901	0.948726	4.21206
		9:133257521:T:TC	9_133271182_C_T	NEALE2_30070_raw	Red blood cell (erythrocyte) distribution width	9_133264504_GAAACTGCC_G	GTEX_v7	ABO	Blood	-0.636826	0.0514168	0.94856	4.20543
		9:133257521:T:TC	9_133271182_C_T	NEALE2_30070_raw	Red blood cell (erythrocyte) distribution width	9_133270497_G_GA	QUACH_2016	ABO	Monocyte r848	NA	0.052732	0.947181	4.16689
		9:133257521:T:TC	9_133271182_C_T	NEALE2_30070_raw	Red blood cell (erythrocyte) distribution width	9_133270637_A_AT	QUACH_2016	ABO	Monocyte pam3csk4	NA	0.0529513	0.946962	4.16057
		9:133257521:T:TC	9_133271018_TAAGAC_T	NEALE2_23122_raw	Arm predicted mass (right)	9_133254260_G_A	GTEX_v7	ABO	Testis	NA	0.0530794	0.946755	4.15677
		9:133257521:T:TC	9_133271018_TAAGAC_T	NEALE2_23125_raw	Arm fat-free mass (left)	9_133254260_G_A	GTEX_v7	ABO	Testis	NA	0.0535617	0.946331	4.14307
		9:133257521:T:TC	9_133271018_TAAGAC_T	NEALE2_23125_raw	Arm fat-free mass (left)	9_133273680_CA_C	GTEX_v7	ABO	Artery coronary	NA	0.0534882	0.943351	4.1405
		19:10352442:G:C	19_10352442_G_C	NEALE2_20002_1453	Psoriasis | non-cancer illness code, self-reported	19_10286554_C_T	SUN2018	ICAM5	Blood plasma	-0.7121	0.0544245	0.942156	4.11364
		9:133257521:T:TC	9_133274293_AC_A	NEALE2_20002_1065	Hypertension | non-cancer illness code, self-reported	9_133271182_C_T	eQTLGen	ABO	Blood	NA	0.054969	0.944505	4.10287
		9:133257521:T:TC	9_133274293_AC_A	NEALE2_20002_1065	Hypertension | non-cancer illness code, self-reported	9_133271249_T_A	GTEX_v7	ABO	Pituitary	0.293444	0.0554842	0.944182	4.08892
		19:10352442:G:C	19_10352442_G_C	NEALE2_20002_1453	Psoriasis | non-cancer illness code, self-reported	19_10362894_T_G	CEDAR	TYK2	T-cell cd4	0.0908764	0.055732	0.923099	4.04991
		19:10352442:G:C	19_10352442_G_C	NEALE2_20002_1453	Psoriasis | non-cancer illness code, self-reported	19_10354011_A_G	GTEX_v7	TYK2	Breast mammary tissue	0.279542	0.0561004	0.926675	4.04598
		9:133257521:T:TC	9_133474633_T_C	NEALE2_23126_raw	Arm predicted mass (left)	9_133257521_T_TC	GTEX_v7	ABO	Esophagus mucosa	-0.378171	0.0577256	0.942123	4.02863
		9:133257521:T:TC	9_133271182_C_T	NEALE2_30070_raw	Red blood cell (erythrocyte) distribution width	9_133257521_T_TC	GTEX_v7	ABO	Breast mammary tissue	0.28707	0.0579885	0.941936	4.02179
		9:133257521:T:TC	9_133274293_AC_A	NEALE2_20002_1065	Hypertension | non-cancer illness code, self-reported	9_133410264_G_A	FAIRFAX_2012	SURF6	B-cell cd19	0.0968346	0.0572827	0.912809	3.99414
		9:133257521:T:TC	9_133474633_T_C	NEALE2_23126_raw	Arm predicted mass (left)	9_133257521_T_TC	GTEX_v7	ABO	Ovary	-0.10097	0.06034	0.939259	3.96034
		9:133257521:T:TC	9_133474633_T_C	NEALE2_23126_raw	Arm predicted mass (left)	9_133257521_T_TC	GTEX_v7	ABO	Artery aorta	-0.110906	0.0607004	0.936747	3.94788
		9:133257521:T:TC	9_133271182_C_T	NEALE2_30070_raw	Red blood cell (erythrocyte) distribution width	9_133270797_A_T	eQTLGen	GBGT1	Blood	-0.0970188	0.067393	0.932564	3.79053
		9:133257521:T:TC	9_133274293_AC_A	NEALE2_20002_1065	Hypertension | non-cancer illness code, self-reported	9_133257521_T_TC	GTEX_v7	ABO	Ovary	0.254954	0.0674975	0.931852	3.7872
		9:133257521:T:TC	9_133271182_C_T	NEALE2_30070_raw	Red blood cell (erythrocyte) distribution width	9_133273680_CA_C	GTEX_v7	ABO	Heart atrial appendage	0.365041	0.0682722	0.931697	3.77049
		9:133257521:T:TC	9_133474633_T_C	NEALE2_23126_raw	Arm predicted mass (left)	9_133451821_G_A	GTEX_v7	CACFD1	Nerve tibial	-0.280461	0.068589	0.929596	3.76056
		9:133257521:T:TC	9_133263362_GCGCCCACCACTA_G	GCST004621	Red cell distribution width	9_133410264_G_A	FAIRFAX_2012	SURF6	B-cell cd19	0.097627	0.066969	0.90117	3.75023
		9:133257521:T:TC	9_133274293_AC_A	NEALE2_20002_1065	Hypertension | non-cancer illness code, self-reported	9_133264504_GAAACTGCC_G	GTEX_v7	ABO	Blood	-0.665141	0.0693793	0.930233	3.74501
		9:133257521:T:TC	9_133274293_AC_A	NEALE2_20002_1065	Hypertension | non-cancer illness code, self-reported	9_133275068_A_G	QUACH_2016	ABO	Monocyte lps	-0.905927	0.0698399	0.928954	3.73348
		9:133257521:T:TC	9_133274293_AC_A	NEALE2_20002_1065	Hypertension | non-cancer illness code, self-reported	9_133252613_G_C	GTEX_v7	ABO	Pancreas	0.350272	0.0701323	0.926263	3.72327
		9:133257521:T:TC	9_133271018_TAAGAC_T	NEALE2_23125_raw	Arm fat-free mass (left)	9_133451821_G_A	GTEX_v7	CACFD1	Esophagus muscularis	NA	0.0716702	0.925717	3.69113
		9:133257521:T:TC	9_133271018_TAAGAC_T	NEALE2_23122_raw	Arm predicted mass (right)	9_133451821_G_A	GTEX_v7	CACFD1	Esophagus muscularis	NA	0.0733563	0.923887	3.65472
		9:133257521:T:TC	9_133274293_AC_A	NEALE2_20002_1065	Hypertension | non-cancer illness code, self-reported	9_133257521_T_TC	GTEX_v7	ABO	Artery aorta	0.222793	0.0734288	0.923261	3.65232
		9:133257521:T:TC	9_133474633_T_C	NEALE2_23126_raw	Arm predicted mass (left)	9_133273680_CA_C	GTEX_v7	ABO	Heart atrial appendage	-0.293026	0.0749187	0.924886	3.62588
		9:133257521:T:TC	9_133271018_TAAGAC_T	NEALE2_23129_raw	Trunk fat-free mass	9_133274306_A_G	GTEX_v7	ABO	Colon sigmoid	NA	0.0788855	0.920949	3.54529
		9:133257521:T:TC	9_133274293_AC_A	NEALE2_20002_1065	Hypertension | non-cancer illness code, self-reported	9_133273680_CA_C	GTEX_v7	ABO	Artery coronary	0.312149	0.0793111	0.915729	3.52933
		9:133257521:T:TC	9_133271018_TAAGAC_T	NEALE2_23130_raw	Trunk predicted mass	9_133274306_A_G	GTEX_v7	ABO	Colon sigmoid	NA	0.0800434	0.919722	3.52234
		9:133257521:T:TC	9_133474633_T_C	NEALE2_23126_raw	Arm predicted mass (left)	9_133254260_G_A	GTEX_v7	ABO	Testis	-0.0191384	0.0821973	0.917588	3.48068
		9:133257521:T:TC	9_133474633_T_C	NEALE2_23126_raw	Arm predicted mass (left)	9_133273680_CA_C	GTEX_v7	ABO	Artery coronary	-0.25874	0.082272	0.912854	3.47191
		9:133257521:T:TC	9_133271182_C_T	NEALE2_30070_raw	Red blood cell (erythrocyte) distribution width	9_133271249_T_A	GTEX_v7	ABO	Pituitary	0.25176	0.0930433	0.906878	3.28493
		9:133257521:T:TC	9_133271182_C_T	NEALE2_30070_raw	Red blood cell (erythrocyte) distribution width	9_133257521_T_TC	GTEX_v7	ABO	Ovary	0.252781	0.0964987	0.903055	3.22623

[truncated: 13 more sheets: Supp Table 3 - PheWAS part1, Supp Table 3 - ancestry meta , Supp Table 4 - heterogeneity, Supp Table 5 - eGenes, Supp Table 6 - PheWAS, Supp Table 7 - Lung eQTL Consor, Supp Table 8 - heritability, Supp Table 9 - partitioned heri, Supp Table 10 - public gwas, Supp Table 11 - rg Results, Supp Table 12 - MR Results, Supp Table 13 - ackn. and confl, Sheet40]
